# Supplementary material for: SRPX Emerges as a Potential Tumor Marker in the Extracellular Vesicles of Glioblastoma
Source: Cancers (Basel). 2022 Apr 14;14(8):1984. doi: 10.3390/cancers14081984 (PMC9028996; doi:10.3390/cancers14081984)
Supplement: Supplementary file 1 [file cancers-14-01984-s001.zip]

Archive with 3 entries (3 files):
- cancers-1596864-supplementary.pdf
- Table S4.xlsx
- Table S5.xlsx
