# Supplementary material for: SRPX Emerges as a Potential Tumor Marker in the Extracellular Vesicles of Glioblastoma
Source: Cancers (Basel). 2022 Apr 14;14(8):1984. doi: 10.3390/cancers14081984 (PMC9028996; doi:10.3390/cancers14081984)
Supplement: Supplementary file 1 [file cancers-14-01984-s001.zip › Table S4.xlsx]

## Sheet: Sheet1
Table S4: Identified Proteins
	UniProt Entry Name	Gene name	HPA CL	HPA EV	INGB-9 CL	INGB-9 EV	INGB-11 CL	INGB-11 EV	INGB-28 CL	INGB-28 EV	INGB-29 CL	INGB-29 EV
RecName: Full=Filamin-A; Short=FLN-A; AltName: Full=Actin-binding	FLNA_HUMAN	FLNA	34.675	14.76	50.707	22.371	28.718	0	54.866	24.221	41.461	31.215
RecName: Full=Pyruvate kinase PKM; AltName: Full=Cytosolic thyroid	KPYM_HUMAN	PKM	23.489	55.351	29.231	22.371	30.065	0	35.01	18.166	43.036	18.729
RecName: Full=Fibronectin; Short=FN; AltName: Full=Cold-insoluble	FINC_HUMAN	FN1	0	182.66	0	52.199	0	99.426	0	324.97	0	24.972
Actin, cytoplasmic 1 OS=Homo sapiens GN=ACTB PE=1 SV=1	ACTB_HUMAN	ACTB	34.675	23.985	14.317	22.371	13.462	0	18.289	10.092	28.866	0
RecName: Full=Alpha-enolase; AltName: Full=2-phospho-D-glycerate	ENOA_HUMAN	ENO1	21.252	0	32.811	0	30.065	0	25.081	0	94.469	0
Tubulin beta chain OS=Homo sapiens GN=TUBB PE=1 SV=2	TBB5_HUMAN	TUBB	43.623	27.675	22.073	0	27.821	0	32.397	10.092	22.568	0
RecName: Full=Glyceraldehyde-3-phosphate dehydrogenase;	G3P_HUMAN	GAPDH	21.252	73.801	27.442	29.828	19.744	0	21.424	22.203	22.043	0
RecName: Full=Myosin-9; AltName: Full=Cellular myosin heavy chain,	MYH9_HUMAN	MYH9	33.556	0	16.704	0	22.436	0	13.586	0	38.837	0
Heat shock protein HSP 90-beta OS=Homo sapiens GN=HSP90AB1 PE=1 SV=4	HS90B_HUMAN	HSP90AB1	17.897	0	13.721	0	38.59	0	20.901	0	94.469	18.729
RecName: Full=Serum albumin; Flags: Precursor.	ALBU_HUMAN	ALB	0	57.196	53.69	268.45	0	0	31.352	66.608	15.745	187.29
RecName: Full=Heat shock cognate 71 kDa protein; AltName: Full=Heat	HSP7C_HUMAN	HSPA8	16.778	55.351	11.931	0	18.398	0	21.946	0	13.646	0
RecName: Full=Alpha-actinin-4; AltName: Full=F-actin cross-linking	ACTN4_HUMAN	ACTN4	78.298	36.9	17.897	0	62.822	99.426	13.586	60.553	19.944	12.486
RecName: Full=Tenascin; Short=TN; AltName: Full=Cytotactin;	TENA_HUMAN	TNC	0	107.01	0	0	0	0	0	26.239	20.993	305.91
RecName: Full=Annexin A2; AltName: Full=Annexin II; AltName:	ANXA2_HUMAN	ANXA2	10.067	0	95.449	0	18.846	59.656	16.198	40.368	18.369	0
RecName: Full=Neuroblast differentiation-associated protein AHNAK;	AHNK_HUMAN	AHNAK	22.371	0	35.793	0	10.769	0	17.244	0	12.071	0
Elongation factor 1-alpha 1 OS=Homo sapiens GN=EEF1A1 PE=1 SV=1	EF1A1_HUMAN (+1)	EEF1A1	13.423	55.351	95.449	0	16.603	0	11.496	80.737	14.695	0
RecName: Full=Fructose-bisphosphate aldolase A; AltName: Full=Lung	ALDOA_HUMAN	ALDOA	10.067	0	15.51	0	10.321	0	13.586	0	52.483	0
Tubulin alpha-1B chain OS=Homo sapiens GN=TUBA1B PE=1 SV=1	TBA1B_HUMAN	TUBA1B	21.252	22.14	95.449	0	31.411	59.656	11.496	0	14.695	0
RecName: Full=L-lactate dehydrogenase A chain; Short=LDH-A;	LDHA_HUMAN	LDHA	55.927	0	15.51	0	10.769	0	11.496	0	68.228	0
78 kDa glucose-regulated protein OS=Homo sapiens GN=HSPA5 PE=1 SV=2	GRP78_HUMAN	HSPA5	78.298	0	11.335	0	18.846	0	10.451	0	62.979	0
RecName: Full=Triosephosphate isomerase; Short=TIM; AltName:	TPIS_HUMAN	TPI1	11.185	0	95.449	0	12.564	0	14.108	0	99.718	0
RecName: Full=Heat shock protein HSP 90-alpha; AltName: Full=Heat	HS90A_HUMAN	HSP90AA1	12.304	0	13.721	0	36.347	0	13.586	0	99.718	31.215
Peptidyl-prolyl cis-trans isomerase A OS=Homo sapiens GN=PPIA PE=1 SV=2	PPIA_HUMAN	PPIA	44.742	36.9	41.759	0	15.257	0	13.586	0	78.724	0
RecName: Full=Clathrin heavy chain 1; AltName: Full=Clathrin heavy	CLH1_HUMAN	CLTC	67.113	0	12.528	0	58.334	0	67.929	0	15.745	0
Annexin A1 OS=Homo sapiens GN=ANXA1 PE=1 SV=2	ANXA1_HUMAN	ANXA1	78.298	0	47.724	0	10.321	79.541	62.704	0	15.22	0
Endoplasmin OS=Homo sapiens GN=HSP90B1 PE=1 SV=1	ENPL_HUMAN	HSP90B1	78.298	0	83.518	0	14.359	0	12.541	0	68.228	0
Elongation factor 2 OS=Homo sapiens GN=EEF2 PE=1 SV=4	EF2_HUMAN	EEF2	13.423	36.9	77.552	0	67.309	59.656	83.605	0	11.021	0
RecName: Full=Neutral alpha-glucosidase AB; AltName:	GANAB_HUMAN	GANAB	22.371	0	65.621	0	40.385	0	52.253	0	78.724	0
Phosphoglycerate kinase 1 OS=Homo sapiens GN=PGK1 PE=1 SV=3	PGK1_HUMAN	PGK1	44.742	0	10.738	0	10.769	0	67.929	0	57.731	0
Fatty acid synthase OS=Homo sapiens GN=FASN PE=1 SV=3	FAS_HUMAN	FASN	67.113	0	35.793	0	14.359	0	15.676	0	89.221	0
RecName: Full=Filamin-C; Short=FLN-C; Short=FLNc; AltName:	FLNC_HUMAN	FLNC	14.541	0	17.897	0	58.334	0	83.605	0	47.235	0
Protein disulfide-isomerase OS=Homo sapiens GN=P4HB PE=1 SV=3	PDIA1_HUMAN	P4HB	78.298	0	59.656	0	85.258	0	62.704	0	41.986	0
RecName: Full=ATP synthase subunit alpha, mitochondrial; Flags:	ATPA_HUMAN	ATP5F1A	67.113	0	77.552	0	94.232	0	47.028	0	62.979	0
60 kDa heat shock protein, mitochondrial OS=Homo sapiens GN=HSPD1 PE=1 SV=2	CH60_HUMAN	HSPD1	78.298	0	29.828	0	94.232	0	83.605	0	68.228	0
Vimentin OS=Homo sapiens GN=VIM PE=1 SV=4	VIME_HUMAN	VIM	55.927	14.76	89.483	0	0	59.656	31.352	20.184	68.228	0
Annexin A5 OS=Homo sapiens GN=ANXA5 PE=1 SV=2	ANXA5_HUMAN	ANXA5	78.298	0	41.759	0	71.796	39.77	52.253	0	62.979	0
RecName: Full=Eukaryotic initiation factor 4A-I; Short=eIF-4A-I;	IF4A1_HUMAN	EIF4A1	78.298	0	53.69	0	53.847	0	47.028	0	83.973	0
Microtubule-associated protein 1B OS=Homo sapiens GN=MAP1B PE=1 SV=2	MAP1B_HUMAN	MAP1B	55.927	0	71.587	0	35.898	0	26.127	0	15.745	0
RecName: Full=Prelamin-A/C; Contains: RecName: Full=Lamin-A/C;	LMNA_HUMAN	LMNA	0	0	11.335	0	40.385	0	78.38	0	15.745	0
Alpha-2-macroglobulin OS=Homo sapiens GN=A2M PE=1 SV=3	A2MG_HUMAN	A2M	0	51.66	0	126.77	0	0	0	28.258	0	12.486
Protein disulfide-isomerase A3 OS=Homo sapiens GN=PDIA3 PE=1 SV=4	PDIA3_HUMAN	PDIA3	55.927	0	89.483	0	44.873	0	67.929	0	41.986	0
Transforming growth factor-beta-induced protein ig-h3 OS=Homo sapiens GN=TGFBI PE=1 SV=1	BGH3_HUMAN	TGFBI	0	23.985	0	44.742	0	119.31	0	42.387	0	87.402
RecName: Full=14-3-3 protein zeta/delta; AltName: Full=Protein	1433Z_HUMAN	YWHAZ	78.298	0	77.552	0	26.924	0	57.478	0	41.986	0
Protein disulfide-isomerase A4 OS=Homo sapiens GN=PDIA4 PE=1 SV=2	PDIA4_HUMAN	PDIA4	0	0	89.483	0	40.385	0	31.352	0	52.483	0
RecName: Full=Transketolase; Short=TK.	TKT_HUMAN	TKT	67.113	0	71.587	0	31.411	0	0	0	15.745	0
Talin-1 OS=Homo sapiens GN=TLN1 PE=1 SV=3	TLN1_HUMAN	TLN1	67.113	36.9	59.656	0	35.898	0	52.253	0	62.979	0
Moesin OS=Homo sapiens GN=MSN PE=1 SV=3	MOES_HUMAN	MSN	44.742	0	35.793	0	58.334	0	31.352	0	26.241	0
RecName: Full=Alpha-actinin-1; AltName: Full=Alpha-actinin	ACTN1_HUMAN	ACTN1	11.185	0	23.266	0	62.822	0	94.055	0	19.419	0
Transitional endoplasmic reticulum ATPase OS=Homo sapiens GN=VCP PE=1 SV=4	TERA_HUMAN	VCP	78.298	14.76	65.621	0	35.898	0	15.676	0	62.979	0
Cofilin-1 OS=Homo sapiens GN=CFL1 PE=1 SV=3	COF1_HUMAN	CFL1	78.298	0	59.656	0	44.873	0	11.496	0	52.483	0
RecName: Full=Collagen alpha-3(VI) chain; Flags: Precursor.	CO6A3_HUMAN	COL6A3	0	0	0	0	0	0	0	76.7	0	0
Cytoplasmic dynein 1 heavy chain 1 OS=Homo sapiens GN=DYNC1H1 PE=1 SV=5	DYHC1_HUMAN	DYNC1H1	0	0	0	0	31.411	0	26.127	0	68.228	0
RecName: Full=40S ribosomal protein S3.	RS3_HUMAN	RPS3	33.556	0	35.793	0	35.898	0	41.802	0	15.745	0
RecName: Full=Vinculin; AltName: Full=Metavinculin; Short=MV.	VINC_HUMAN	VCL	44.742	0	41.759	0	22.436	0	31.352	0	68.228	0
RecName: Full=14-3-3 protein epsilon; Short=14-3-3E.	1433E_HUMAN	YWHAE	78.298	0	77.552	0	40.385	0	36.577	0	62.979	0
Actin, alpha cardiac muscle 1 OS=Homo sapiens GN=ACTC1 PE=1 SV=1	ACTC_HUMAN (+1)	ACTC1	26.845	0	0	0	0	0	14.631	10.092	20.468	0
Peroxiredoxin-1 OS=Homo sapiens GN=PRDX1 PE=1 SV=1	PRDX1_HUMAN	PRDX1	0	0	47.724	0	71.796	0	41.802	0	52.483	0
RecName: Full=Nucleoside diphosphate kinase A; Short=NDK A;	NDKA_HUMAN	NME1	22.371	0	41.759	0	40.385	0	36.577	0	62.979	0
RecName: Full=T-complex protein 1 subunit gamma; Short=TCP-1-gamma;	TCPG_HUMAN	CCT3	55.927	0	11.931	0	49.36	0	41.802	0	52.483	0
RecName: Full=Heterogeneous nuclear ribonucleoprotein K;	HNRPK_HUMAN	HNRNPK	55.927	0	29.828	0	53.847	0	15.676	0	31.49	0
RecName: Full=Microtubule-associated protein 4; Short=MAP-4.	MAP4_HUMAN	MAP4	78.298	0	17.897	0	35.898	0	15.676	0	47.235	0
Malate dehydrogenase, mitochondrial OS=Homo sapiens GN=MDH2 PE=1 SV=3	MDHM_HUMAN	MDH2	55.927	0	59.656	0	58.334	0	36.577	0	47.235	0
RecName: Full=Myosin light polypeptide 6; AltName: Full=17 kDa	MYL6_HUMAN	MYL6	33.556	0	17.897	0	35.898	0	36.577	0	68.228	0
RecName: Full=Adenylyl cyclase-associated protein 1; Short=CAP 1.	CAP1_HUMAN	CAP1	55.927	0	41.759	0	35.898	0	41.802	0	36.738	0
Calreticulin OS=Homo sapiens GN=CALR PE=1 SV=1	CALR_HUMAN	CALR	22.371	0	89.483	0	26.924	0	47.028	0	26.241	0
Nucleolin OS=Homo sapiens GN=NCL PE=1 SV=3	NUCL_HUMAN	NCL	44.742	0	17.897	0	22.436	0	20.901	0	20.993	0
RecName: Full=Glucosidase 2 subunit beta; AltName: Full=80K-H	GLU2B_HUMAN	PRKCSH	33.556	0	41.759	0	31.411	0	52.253	0	57.731	0
RecName: Full=Annexin A6; AltName: Full=67 kDa calelectrin;	ANXA6_HUMAN	ANXA6	67.113	0	35.793	0	40.385	0	36.577	0	0	0
Thrombospondin-1 OS=Homo sapiens GN=THBS1 PE=1 SV=2	TSP1_HUMAN	THBS1	0	33.21	0	59.656	0	79.541	0	12.111	0	18.729
Profilin-1 OS=Homo sapiens GN=PFN1 PE=1 SV=2	PROF1_HUMAN	PFN1	44.742	0	41.759	0	31.411	0	41.802	0	47.235	0
RecName: Full=Tropomyosin alpha-4 chain; AltName: Full=TM30p1;	TPM4_HUMAN	TPM4	44.742	0	29.828	0	26.924	0	20.901	0	26.241	0
RecName: Full=T-complex protein 1 subunit zeta; Short=TCP-1-zeta;	TCPZ_HUMAN	CCT6A	0	0	23.862	0	40.385	0	41.802	0	36.738	0
RecName: Full=Glucose-6-phosphate isomerase; Short=GPI; AltName:	G6PI_HUMAN	GPI	0	0	11.931	0	40.385	0	26.127	0	68.228	0
RecName: Full=Actin-related protein 2; AltName: Full=Actin-like	ARP2_HUMAN	ACTR2	0	0	0	0	0	0	0	0	15.745	0
Aldose reductase OS=Homo sapiens GN=AKR1B1 PE=1 SV=3	ALDR_HUMAN	AKR1B1	0	0	17.897	0	35.898	0	57.478	0	15.745	0
RecName: Full=Sodium/potassium-transporting ATPase subunit alpha-1;	AT1A1_HUMAN	ATP1A1	0	0	29.828	0	67.309	0	20.901	0	36.738	0
RecName: Full=ATP-citrate synthase; AltName: Full=ATP-citrate	ACLY_HUMAN	ACLY	0	0	11.931	0	35.898	0	36.577	0	15.745	0
Complement C3 OS=Homo sapiens GN=C3 PE=1 SV=2	CO3_HUMAN	C3	0	23.985	0	52.199	0	0	0	20.184	0	24.972
Alpha-centractin OS=Homo sapiens GN=ACTR1A PE=1 SV=1	ACTZ_HUMAN	ACTR1A	0	0	0	0	0	0	20.901	0	0	0
RecName: Full=Thioredoxin; Short=Trx; AltName: Full=ATL-derived	THIO_HUMAN	TXN	33.556	0	41.759	0	67.309	0	15.676	0	15.745	0
RecName: Full=T-complex protein 1 subunit beta; Short=TCP-1-beta;	TCPB_HUMAN	CCT2	33.556	0	0	0	49.36	0	20.901	0	15.745	0
RecName: Full=Glucose-6-phosphate 1-dehydrogenase; Short=G6PD.	G6PD_HUMAN	G6PD	0	0	29.828	0	17.949	0	31.352	0	0	0
Heat shock protein beta-1 OS=Homo sapiens GN=HSPB1 PE=1 SV=2	HSPB1_HUMAN	HSPB1	44.742	0	41.759	0	62.822	0	47.028	0	0	0
T-complex protein 1 subunit theta OS=Homo sapiens GN=CCT8 PE=1 SV=4	TCPQ_HUMAN	CCT8	0	0	23.862	0	62.822	0	62.704	0	20.993	0
Stress-70 protein, mitochondrial OS=Homo sapiens GN=HSPA9 PE=1 SV=2	GRP75_HUMAN	HSPA9	55.927	0	35.793	0	89.745	0	41.802	0	15.745	0
RecName: Full=Dihydropyrimidinase-related protein 3; Short=DRP-3;	DPYL3_HUMAN	DPYSL3	55.927	0	0	0	31.411	0	26.127	0	83.973	0
Transgelin-2 OS=Homo sapiens GN=TAGLN2 PE=1 SV=3	TAGL2_HUMAN	TAGLN2	22.371	0	17.897	0	58.334	0	73.154	0	26.241	0
RecName: Full=CD44 antigen; AltName: Full=CDw44; AltName:	CD44_HUMAN	CD44	44.742	0	17.897	0	17.949	0	20.901	0	41.986	0
L-lactate dehydrogenase B chain OS=Homo sapiens GN=LDHB PE=1 SV=2	LDHB_HUMAN	LDHB	78.298	0	77.552	0	58.334	0	31.352	0	52.483	0
RecName: Full=Calumenin; AltName: Full=Crocalbin; AltName: Full=IEF	CALU_HUMAN	CALU	22.371	0	35.793	0	31.411	0	41.802	0	20.993	0
Basement membrane-specific heparan sulfate proteoglycan core protein OS=Homo sapiens GN=HSPG2 PE=1 SV=4	PGBM_HUMAN	HSPG2	0	49.815	0	0	0	0	0	10.092	0	0
RecName: Full=Adenosylhomocysteinase; Short=AdoHcyase; AltName:	SAHH_HUMAN	AHCY	22.371	36.9	0	0	35.898	0	26.127	0	20.993	0
60S ribosomal protein L6 OS=Homo sapiens GN=RPL6 PE=1 SV=3	RL6_HUMAN	RPL6	67.113	0	17.897	0	26.924	0	20.901	0	10.497	0
RecName: Full=Reticulon-4; AltName: Full=Foocen; AltName:	RTN4_HUMAN	RTN4	22.371	0	23.862	0	26.924	0	20.901	0	41.986	0
Ras GTPase-activating-like protein IQGAP1 OS=Homo sapiens GN=IQGAP1 PE=1 SV=1	IQGA1_HUMAN	IQGAP1	0	0	23.862	0	89.745	0	36.577	0	78.724	0
Elongation factor 1-gamma OS=Homo sapiens GN=EEF1G PE=1 SV=3	EF1G_HUMAN	EEF1G	33.556	0	23.862	0	13.462	0	36.577	0	20.993	0
RecName: Full=6-phosphofructokinase type C; AltName:	K6PP_HUMAN	PFKP	0	0	47.724	0	35.898	0	20.901	0	0	0
RecName: Full=Protein disulfide-isomerase A6; AltName:	PDIA6_HUMAN	PDIA6	55.927	0	41.759	0	31.411	0	10.451	0	36.738	0
RecName: Full=Hexokinase-1; AltName: Full=Brain form hexokinase;	HXK1_HUMAN	HK1	22.371	0	17.897	0	44.873	0	41.802	0	15.745	0
Ubiquitin-like modifier-activating enzyme 1 OS=Homo sapiens GN=UBA1 PE=1 SV=3	UBA1_HUMAN	UBA1	44.742	0	23.862	0	13.462	0	26.127	0	36.738	0
Protein AHNAK2 OS=Homo sapiens GN=AHNAK2 PE=1 SV=2	AHNK2_HUMAN	AHNAK2	0	0	0	0	0	0	0	0	89.221	0
RecName: Full=T-complex protein 1 subunit delta; Short=TCP-1-delta;	TCPD_HUMAN	CCT4	44.742	0	23.862	0	13.462	0	0	0	20.993	0
ADP/ATP translocase 2 OS=Homo sapiens GN=SLC25A5 PE=1 SV=7	ADT2_HUMAN	SLC25A5	44.742	0	53.69	0	31.411	0	26.127	0	0	0
RecName: Full=Proactivator polypeptide; Contains: RecName:	SAP_HUMAN	PSAPL1	33.556	0	0	0	0	0	20.901	0	0	0
Peroxiredoxin-6 OS=Homo sapiens GN=PRDX6 PE=1 SV=3	PRDX6_HUMAN	PRDX6	67.113	0	0	0	89.745	0	20.901	0	26.241	0
RecName: Full=Fibulin-1; Short=FIBL-1; Flags: Precursor.	FBLN1_HUMAN	FBLN1	0	92.251	0	22.371	0	0	0	20.184	0	12.486
Galectin-1 OS=Homo sapiens GN=LGALS1 PE=1 SV=2	LEG1_HUMAN	LGALS1	0	0	23.862	0	31.411	0	52.253	0	15.745	0
RecName: Full=Caldesmon; Short=CDM.	CALD1_HUMAN	CALD1	44.742	0	35.793	0	0	0	20.901	0	52.483	0
RecName: Full=Dihydropyrimidinase-related protein 2; Short=DRP-2;	DPYL2_HUMAN	DPYSL2	67.113	0	17.897	0	0	0	36.577	0	26.241	0
RecName: Full=60S ribosomal protein L13; AltName: Full=Breast basic	RL13_HUMAN	RPL13	33.556	0	29.828	0	31.411	0	10.451	0	0	0
Protein DJ-1 OS=Homo sapiens GN=PARK7 PE=1 SV=2	PARK7_HUMAN	PARK7	22.371	0	35.793	0	49.36	0	36.577	0	26.241	0
RecName: Full=Clusterin; AltName: Full=Aging-associated gene 4	CLUS_HUMAN	CLU	0	40.59	0	0	0	0	0	0	0	31.215
Beta-actin-like protein 2 OS=Homo sapiens GN=ACTBL2 PE=1 SV=2	ACTBL_HUMAN	ACTBL2	0	0	0	0	0	0	36.577	0	0	0
Calnexin OS=Homo sapiens GN=CANX PE=1 SV=2	CALX_HUMAN	CANX	33.556	0	17.897	0	31.411	0	31.352	0	0	0
RecName: Full=Polyadenylate-binding protein 1; Short=PABP-1;	PABP1_HUMAN	PABPC1	0	0	17.897	0	22.436	0	31.352	0	15.745	0
RecName: Full=Heat shock 70 kDa protein 1A/1B; AltName: Full=Heat	HSP71_HUMAN	HSPA1A	55.927	0	23.862	0	58.334	0	0	0	0	0
RecName: Full=Elongation factor 1-delta; Short=EF-1-delta; AltName:	EF1D_HUMAN	EEF1D	55.927	0	41.759	0	22.436	0	10.451	0	0	0
Myosin regulatory light chain 12A OS=Homo sapiens GN=MYL12A PE=1 SV=2	ML12A_HUMAN (+1)	MYL12A	55.927	0	41.759	0	17.949	0	20.901	0	15.745	0
RecName: Full=Stathmin; AltName: Full=Leukemia-associated	STMN1_HUMAN	STMN1	44.742	0	11.931	0	17.949	0	15.676	0	15.745	0
Peptidyl-prolyl cis-trans isomerase B OS=Homo sapiens GN=PPIB PE=1 SV=2	PPIB_HUMAN	PPIB	33.556	0	29.828	0	35.898	0	15.676	0	36.738	0
RecName: Full=T-complex protein 1 subunit eta; Short=TCP-1-eta;	TCPH_HUMAN	CCT7	33.556	0	0	0	17.949	0	31.352	0	15.745	0
Ubiquitin carboxyl-terminal hydrolase isozyme L1 OS=Homo sapiens GN=UCHL1 PE=1 SV=2	UCHL1_HUMAN	UCHL1	33.556	0	29.828	0	44.873	0	15.676	0	36.738	0
RecName: Full=Gelsolin; AltName: Full=AGEL; AltName:	GELS_HUMAN	GSN	0	12.915	11.931	37.285	0	0	0	60.553	0	18.729
ATP synthase subunit beta, mitochondrial OS=Homo sapiens GN=ATP5B PE=1 SV=3	ATPB_HUMAN	ATP5F1B	55.927	0	41.759	0	40.385	0	31.352	0	15.745	0
RecName: Full=Spectrin alpha chain, non-erythrocytic 1; AltName:	SPTN1_HUMAN	SPTAN1	0	0	0	0	0	0	0	0	10.497	0
RecName: Full=Cullin-associated NEDD8-dissociated protein 1;	CAND1_HUMAN	CAND1	22.371	0	0	0	22.436	0	15.676	0	10.497	0
RecName: Full=Heterogeneous nuclear ribonucleoproteins A2/B1;	ROA2_HUMAN	HNRNPA2B1	22.371	0	41.759	0	26.924	0	20.901	0	26.241	0
14-3-3 protein theta OS=Homo sapiens GN=YWHAQ PE=1 SV=1	1433T_HUMAN	YWHAQ	44.742	0	35.793	0	40.385	0	52.253	0	31.49	0
Nicotinamide phosphoribosyltransferase OS=Homo sapiens GN=NAMPT PE=1 SV=1	NAMPT_HUMAN	NAMPT	0	0	29.828	0	22.436	0	41.802	0	0	0
Serine protease HTRA1 OS=Homo sapiens GN=HTRA1 PE=1 SV=1	HTRA1_HUMAN	HTRA1	0	14.76	0	0	0	0	0	16.147	0	18.729
RecName: Full=Interferon-induced GTP-binding protein Mx1; AltName:	MX1_HUMAN	MX1	0	0	71.587	0	0	0	0	0	0	0
Cytoskeleton-associated protein 4 OS=Homo sapiens GN=CKAP4 PE=1 SV=2	CKAP4_HUMAN	CKAP4	0	0	35.793	0	40.385	0	20.901	0	10.497	0
RecName: Full=Septin-7; AltName: Full=CDC10 protein homolog.	SEPT7_HUMAN	SEPT7	0	0	11.931	0	13.462	0	0	0	0	0
Guanine nucleotide-binding protein subunit beta-2-like 1 OS=Homo sapiens GN=GNB2L1 PE=1 SV=3	GBLP_HUMAN	RACK1	55.927	0	17.897	0	89.745	0	26.127	0	31.49	0
40S ribosomal protein S2 OS=Homo sapiens GN=RPS2 PE=1 SV=2	RS2_HUMAN	RPS2	44.742	0	17.897	0	22.436	0	0	0	26.241	0
40S ribosomal protein S9 OS=Homo sapiens GN=RPS9 PE=1 SV=3	RS9_HUMAN	RPS9	0	0	0	0	17.949	0	26.127	0	10.497	0
Keratin, type II cytoskeletal 1 OS=Homo sapiens GN=KRT1 PE=1 SV=6	K2C1_HUMAN	KRT1	0	16.605	0	89.483	0	0	0	60.553	0	0
Galectin-3-binding protein OS=Homo sapiens GN=LGALS3BP PE=1 SV=1	LG3BP_HUMAN	LGALS3BP	0	55.351	0	22.371	0	0	0	10.092	0	31.215
RecName: Full=60S ribosomal protein L15.	RL15_HUMAN	RPL15	22.371	0	29.828	0	13.462	0	15.676	0	0	0
RecName: Full=Malate dehydrogenase, cytoplasmic; AltName:	MDHC_HUMAN	MDH1	0	0	17.897	0	17.949	0	10.451	0	20.993	0
Heat shock 70 kDa protein 4 OS=Homo sapiens GN=HSPA4 PE=1 SV=4	HSP74_HUMAN	HSPA4	0	0	17.897	0	35.898	0	26.127	0	20.993	0
RecName: Full=Heterogeneous nuclear ribonucleoprotein D0;	HNRPD_HUMAN	HNRNPD	0	0	23.862	0	0	0	15.676	0	20.993	0
Cathepsin D OS=Homo sapiens GN=CTSD PE=1 SV=1	CATD_HUMAN	CTSD	0	0	29.828	0	0	0	36.577	40.368	10.497	0
RecName: Full=Sorcin; AltName: Full=22 kDa protein; AltName:	SORCN_HUMAN	SRI	22.371	0	0	0	17.949	0	20.901	0	20.993	0
Transforming protein RhoA OS=Homo sapiens GN=RHOA PE=1 SV=1	RHOA_HUMAN	RHOA	55.927	0	0	0	17.949	0	10.451	0	15.745	0
40S ribosomal protein S8 OS=Homo sapiens GN=RPS8 PE=1 SV=2	RS8_HUMAN	RPS8	0	0	17.897	0	35.898	0	31.352	0	20.993	0
Aspartate--tRNA ligase, cytoplasmic OS=Homo sapiens GN=DARS PE=1 SV=2	SYDC_HUMAN	DARS	0	0	17.897	0	17.949	0	15.676	0	0	0
RecName: Full=Prohibitin-2; AltName: Full=B-cell	PHB2_HUMAN	PHB2	33.556	0	0	0	13.462	0	15.676	0	0	0
RecName: Full=Glutathione S-transferase omega-1; Short=GSTO-1;	GSTO1_HUMAN	GSTO1	0	0	0	0	17.949	0	41.802	0	0	0
60S ribosomal protein L4 OS=Homo sapiens GN=RPL4 PE=1 SV=5	RL4_HUMAN	RPL4	55.927	0	11.931	0	0	0	10.451	0	0	0
Ras-related protein Rab-1B OS=Homo sapiens GN=RAB1B PE=1 SV=1	RAB1B_HUMAN	RAB1B	0	0	23.862	0	13.462	0	10.451	0	26.241	0
Keratin, type I cytoskeletal 10 OS=Homo sapiens GN=KRT10 PE=1 SV=6	K1C10_HUMAN	KRT10	0	11.07	0	44.742	0	0	0	60.553	0	24.972
RecName: Full=14-3-3 protein beta/alpha; AltName: Full=Protein	1433B_HUMAN	YWHAB	44.742	0	47.724	0	17.949	0	52.253	0	20.993	0
40S ribosomal protein S3a OS=Homo sapiens GN=RPS3A PE=1 SV=2	RS3A_HUMAN	RPS3A	22.371	0	0	0	0	0	31.352	0	20.993	0
Transaldolase OS=Homo sapiens GN=TALDO1 PE=1 SV=2	TALDO_HUMAN	TALDO1	0	0	17.897	0	26.924	0	41.802	0	20.993	0
Stress-induced-phosphoprotein 1 OS=Homo sapiens GN=STIP1 PE=1 SV=1	STIP1_HUMAN	STIP1	0	0	11.931	0	13.462	0	31.352	0	15.745	0
40S ribosomal protein S18 OS=Homo sapiens GN=RPS18 PE=1 SV=3	RS18_HUMAN	RPS18	44.742	0	11.931	0	31.411	0	41.802	0	0	0
Carbonyl reductase [NADPH] 1 OS=Homo sapiens GN=CBR1 PE=1 SV=3	CBR1_HUMAN	CBR1	0	0	53.69	0	17.949	0	20.901	0	0	0
RecName: Full=Integrin beta-1; AltName: Full=Fibronectin receptor	ITB1_HUMAN	ITGB1	33.556	0	0	0	89.745	0	20.901	0	0	0
T-complex protein 1 subunit alpha OS=Homo sapiens GN=TCP1 PE=1 SV=1	TCPA_HUMAN	TCP1	22.371	0	17.897	0	13.462	0	41.802	0	10.497	0
60S ribosomal protein L3 OS=Homo sapiens GN=RPL3 PE=1 SV=2	RL3_HUMAN	RPL3	33.556	0	17.897	0	26.924	0	10.451	0	15.745	0
40S ribosomal protein S4, X isoform OS=Homo sapiens GN=RPS4X PE=1 SV=2	RS4X_HUMAN	RPS4X	0	0	17.897	0	13.462	0	31.352	0	10.497	0
RecName: Full=60S ribosomal protein L12.	RL12_HUMAN	RPL12	22.371	0	11.931	0	22.436	0	15.676	0	20.993	0
Staphylococcal nuclease domain-containing protein 1 OS=Homo sapiens GN=SND1 PE=1 SV=1	SND1_HUMAN	SND1	0	0	11.931	0	13.462	0	31.352	0	15.745	0
Calmodulin OS=Homo sapiens GN=CALM1 PE=1 SV=2	CALM_HUMAN	CALM1	33.556	0	29.828	0	89.745	0	0	0	26.241	0
Alpha-2-HS-glycoprotein OS=Homo sapiens GN=AHSG PE=1 SV=1	FETUA_HUMAN	AHSG	0	73.801	0	0	0	0	0	60.553	0	49.944
40S ribosomal protein S13 OS=Homo sapiens GN=RPS13 PE=1 SV=2	RS13_HUMAN	RPS13	22.371	0	17.897	0	13.462	0	10.451	0	15.745	0
RecName: Full=Rho GDP-dissociation inhibitor 1; Short=Rho GDI 1;	GDIR1_HUMAN	ARHGDIA	22.371	0	11.931	0	0	0	0	0	20.993	0
GTP-binding nuclear protein Ran OS=Homo sapiens GN=RAN PE=1 SV=3	RAN_HUMAN	RAN	33.556	0	0	0	13.462	0	26.127	0	20.993	0
RecName: Full=Heterogeneous nuclear ribonucleoprotein Q;	HNRPQ_HUMAN	SYNCRIP	0	0	11.931	0	22.436	0	26.127	0	0	0
RecName: Full=Cytosol aminopeptidase; AltName: Full=Leucine	AMPL_HUMAN	LAP3	0	0	35.793	0	0	0	0	0	26.241	0
Stromelysin-1 OS=Homo sapiens GN=MMP3 PE=1 SV=2	MMP3_HUMAN	MMP3	0	0	0	0	0	0	0	30.276	0	0
RecName: Full=Nucleophosmin; Short=NPM; AltName: Full=Nucleolar	NPM_HUMAN	NPM1	22.371	0	17.897	0	22.436	0	0	0	15.745	0
Phosphoglycerate mutase 1 OS=Homo sapiens GN=PGAM1 PE=1 SV=2	PGAM1_HUMAN	PGAM1	55.927	0	17.897	0	31.411	0	15.676	0	10.497	0
Ubiquitin-60S ribosomal protein L40 OS=Homo sapiens GN=UBA52 PE=1 SV=2	RL40_HUMAN (+3)	UBA52	0	0	0	0	26.924	0	10.451	0	0	0
60S acidic ribosomal protein P0 OS=Homo sapiens GN=RPLP0 PE=1 SV=1	RLA0_HUMAN	RPLP0	33.556	0	35.793	0	17.949	0	20.901	0	10.497	0
C-1-tetrahydrofolate synthase, cytoplasmic OS=Homo sapiens GN=MTHFD1 PE=1 SV=3	C1TC_HUMAN	MTHFD1	0	0	35.793	0	0	0	0	0	15.745	0
RecName: Full=Superoxide dismutase [Mn], mitochondrial; Flags:	SODM_HUMAN	SOD2	0	0	23.862	0	0	0	31.352	0	15.745	0
RecName: Full=Prolyl 4-hydroxylase subunit alpha-2; Short=4-PH	P4HA2_HUMAN	P4HA2	0	0	35.793	0	31.411	0	15.676	0	0	0
Serpin H1 OS=Homo sapiens GN=SERPINH1 PE=1 SV=2	SERPH_HUMAN	SERPINH1	78.298	0	11.931	0	17.949	0	31.352	0	10.497	0
6-phosphogluconate dehydrogenase, decarboxylating OS=Homo sapiens GN=PGD PE=1 SV=3	6PGD_HUMAN	PGD	22.371	0	17.897	0	0	0	20.901	0	10.497	0
RecName: Full=Exportin-2; Short=Exp2; AltName: Full=Cellular	XPO2_HUMAN	CSE1L	0	0	11.931	0	13.462	0	15.676	0	0	0
Collagen alpha-2(I) chain OS=Homo sapiens GN=COL1A2 PE=1 SV=7	CO1A2_HUMAN	COL1A2	0	92.251	0	14.914	0	0	0	18.166	0	0
RecName: Full=Procollagen-lysine,2-oxoglutarate 5-dioxygenase 2;	PLOD2_HUMAN	PLOD2	0	0	29.828	0	17.949	0	0	0	0	0
RecName: Full=NAD(P)H dehydrogenase [quinone] 1; AltName:	NQO1_HUMAN	NQO1	0	0	17.897	0	22.436	0	0	0	0	0
X-ray repair cross-complementing protein 6 OS=Homo sapiens GN=XRCC6 PE=1 SV=2	XRCC6_HUMAN	XRCC6	0	0	23.862	0	17.949	0	31.352	0	26.241	0
40S ribosomal protein S25 OS=Homo sapiens GN=RPS25 PE=1 SV=1	RS25_HUMAN	RPS25	0	0	23.862	0	89.745	0	15.676	0	20.993	0
Apolipoprotein B-100 OS=Homo sapiens GN=APOB PE=1 SV=2	APOB_HUMAN	APOB	0	92.251	0	0	0	39.77	0	80.737	0	0
RecName: Full=Rab GDP dissociation inhibitor beta; Short=Rab GDI	GDIB_HUMAN	GDI2	33.556	0	0	0	17.949	0	0	0	0	0
Fascin OS=Homo sapiens GN=FSCN1 PE=1 SV=3	FSCN1_HUMAN	FSCN1	67.113	0	0	0	89.745	0	0	0	62.979	0
Inter-alpha-trypsin inhibitor heavy chain H2 OS=Homo sapiens GN=ITIH2 PE=1 SV=2	ITIH2_HUMAN	ITIH2	0	55.351	0	29.828	0	0	0	40.368	0	24.972
RecName: Full=Proteasome subunit alpha type-5; AltName:	PSA5_HUMAN	PSMA5	0	0	11.931	0	17.949	0	0	0	15.745	0
ADP-ribosylation factor 4 OS=Homo sapiens GN=ARF4 PE=1 SV=3	ARF4_HUMAN	ARF4	22.371	0	17.897	0	13.462	0	0	0	0	0
Macrophage migration inhibitory factor OS=Homo sapiens GN=MIF PE=1 SV=4	MIF_HUMAN	MIF	0	0	35.793	0	22.436	0	20.901	0	0	0
Collagen alpha-1(VI) chain OS=Homo sapiens GN=COL6A1 PE=1 SV=3	CO6A1_HUMAN	COL6A1	0	0	0	0	0	0	0	22.203	0	0
Tubulin beta-4B chain OS=Homo sapiens GN=TUBB4B PE=1 SV=1	TBB4B_HUMAN	TUBB4B	0	0	19.09	0	0	0	31.874	0	23.092	0
60S ribosomal protein L23a OS=Homo sapiens GN=RPL23A PE=1 SV=1	RL23A_HUMAN	RPL23A	0	0	0	0	89.745	0	0	0	26.241	0
Plastin-3 OS=Homo sapiens GN=PLS3 PE=1 SV=4	PLST_HUMAN	PLS3	0	0	17.897	0	89.745	0	20.901	0	26.241	0
Protein S100-A6 OS=Homo sapiens GN=S100A6 PE=1 SV=1	S10A6_HUMAN	S100A6	0	0	0	0	0	0	0	0	10.497	0
40S ribosomal protein S11 OS=Homo sapiens GN=RPS11 PE=1 SV=3	RS11_HUMAN	RPS11	0	0	0	0	89.745	0	0	0	0	0
Guanine nucleotide-binding protein G(I)/G(S)/G(T) subunit beta-1 OS=Homo sapiens GN=GNB1 PE=1 SV=3	GBB1_HUMAN	GNB1	0	55.351	23.862	0	22.436	0	0	0	0	0
40S ribosomal protein S15a OS=Homo sapiens GN=RPS15A PE=1 SV=2	RS15A_HUMAN	RPS15A	22.371	0	23.862	0	0	0	0	0	15.745	0
RecName: Full=Peroxiredoxin-2; AltName: Full=Natural killer	PRDX2_HUMAN	PRDX2	22.371	0	0	0	0	0	0	0	0	0
High mobility group protein B1 OS=Homo sapiens GN=HMGB1 PE=1 SV=3	HMGB1_HUMAN	HMGB1	33.556	0	0	0	26.924	0	36.577	0	0	0
RecName: Full=Palladin; AltName: Full=SIH002; AltName: Full=Sarcoma	PALLD_HUMAN	PALLD	0	0	0	0	0	0	0	0	20.993	0
Collagen alpha-1(I) chain OS=Homo sapiens GN=COL1A1 PE=1 SV=5	CO1A1_HUMAN	COL1A1	0	18.45	0	0	0	0	0	14.129	0	0
RecName: Full=Agrin; Contains: RecName: Full=Agrin N-terminal 110	AGRIN_HUMAN	AGRN	0	27.675	0	0	0	0	0	0	0	0
Phosphatidylethanolamine-binding protein 1 OS=Homo sapiens GN=PEBP1 PE=1 SV=3	PEBP1_HUMAN	PEBP1	22.371	0	0	0	89.745	0	31.352	0	20.993	0
RecName: Full=Heterogeneous nuclear ribonucleoprotein A1;	ROA1_HUMAN	HNRNPA1	33.556	0	0	0	0	0	0	0	10.497	0
RecName: Full=Proteasome activator complex subunit 1; AltName:	PSME1_HUMAN	PSME1	0	0	17.897	0	0	0	0	0	0	0
RecName: Full=Phosphate carrier protein, mitochondrial; AltName:	MPCP_HUMAN	SLC25A3	0	0	17.897	0	0	0	15.676	0	0	0
Ras-related protein Rab-7a OS=Homo sapiens GN=RAB7A PE=1 SV=1	RAB7A_HUMAN	RAB7A	0	0	0	0	0	0	20.901	0	20.993	0
RecName: Full=Calpain-2 catalytic subunit; AltName:	CAN2_HUMAN	CAPN2	0	0	0	0	89.745	0	10.451	0	10.497	0
Complement C4-B OS=Homo sapiens GN=C4B PE=1 SV=2	CO4B_HUMAN	C4B	0	11.07	0	0	0	0	0	80.737	0	0
RecName: Full=Sushi repeat-containing protein SRPX; Flags:	SRPX_HUMAN	SRPX	0	0	0	0	0	99.426	0	10.092	0	12.486
Interstitial collagenase OS=Homo sapiens GN=MMP1 PE=1 SV=3	MMP1_HUMAN	MMP1	0	0	0	0	0	0	0	30.276	0	0
RecName: Full=Eukaryotic translation initiation factor 5A-1;	IF5A1_HUMAN	EIF5A	0	0	0	0	13.462	0	0	0	15.745	0
RecName: Full=Nascent polypeptide-associated complex subunit alpha;	NACA_HUMAN	NACA	22.371	0	35.793	0	13.462	0	0	0	20.993	0
X-ray repair cross-complementing protein 5 OS=Homo sapiens GN=XRCC5 PE=1 SV=3	XRCC5_HUMAN	XRCC5	44.742	0	0	0	0	0	15.676	0	10.497	0
RecName: Full=Multifunctional protein ADE2; Includes: RecName:	PUR6_HUMAN	PAICS	0	0	0	0	0	0	0	0	15.745	0
RecName: Full=Endoplasmic reticulum resident protein 29;	ERP29_HUMAN	ERP29	0	0	17.897	0	0	0	15.676	0	15.745	0
Citrate synthase, mitochondrial OS=Homo sapiens GN=CS PE=1 SV=2	CISY_HUMAN	CS	0	0	0	0	13.462	0	15.676	0	26.241	0
Ezrin OS=Homo sapiens GN=EZR PE=1 SV=4	EZRI_HUMAN	EZR	89.483	0	0	0	0	0	15.676	0	31.49	0
Hemoglobin subunit alpha OS=Homo sapiens GN=HBA1 PE=1 SV=2	HBA_HUMAN	HBA1	0	73.801	0	0	0	0	0	80.737	0	0
Filamin-B OS=Homo sapiens GN=FLNB PE=1 SV=2	FLNB_HUMAN	FLNB	0	0	0	0	49.36	0	0	0	0	0
60S ribosomal protein L18 OS=Homo sapiens GN=RPL18 PE=1 SV=2	RL18_HUMAN	RPL18	0	0	0	0	26.924	0	0	0	10.497	0
Histone H2B type 1-K OS=Homo sapiens GN=HIST1H2BK PE=1 SV=3	H2B1K_HUMAN	H2BC12	0	36.9	0	0	0	0	0	0	0	0
RecName: Full=Proteasome subunit alpha type-7; AltName:	PSA7_HUMAN	PSMA7	0	0	11.931	0	17.949	0	10.451	0	0	0
RecName: Full=Proteasome subunit alpha type-1; AltName: Full=30 kDa	PSA1_HUMAN	PSMA1	0	0	0	0	0	0	0	0	10.497	0
Trifunctional enzyme subunit beta, mitochondrial OS=Homo sapiens GN=HADHB PE=1 SV=3	ECHB_HUMAN	HADHB	22.371	0	0	0	0	0	0	0	0	0
Voltage-dependent anion-selective channel protein 1 OS=Homo sapiens GN=VDAC1 PE=1 SV=2	VDAC1_HUMAN	VDAC1	22.371	0	29.828	0	17.949	0	10.451	0	0	0
RecName: Full=WD repeat-containing protein 1; AltName:	WDR1_HUMAN	WDR1	0	0	0	0	0	0	0	0	20.993	0
60S ribosomal protein L27 OS=Homo sapiens GN=RPL27 PE=1 SV=2	RL27_HUMAN	RPL27	0	0	29.828	0	0	0	0	0	0	0
RecName: Full=Plasminogen activator inhibitor 1 RNA-binding	PAIRB_HUMAN	SERBP1	22.371	0	11.931	0	26.924	0	0	0	10.497	0
60S ribosomal protein L5 OS=Homo sapiens GN=RPL5 PE=1 SV=3	RL5_HUMAN	RPL5	0	0	0	0	31.411	0	10.451	0	20.993	0
RecName: Full=Voltage-dependent anion-selective channel protein 2;	VDAC2_HUMAN	VDAC2	0	0	0	0	13.462	0	20.901	0	0	0
Translationally-controlled tumor protein OS=Homo sapiens GN=TPT1 PE=1 SV=1	TCTP_HUMAN	TPT1	0	0	0	0	17.949	0	0	0	0	0
RecName: Full=Macrophage-capping protein; AltName: Full=Actin	CAPG_HUMAN	CAPG	0	0	0	0	89.745	0	41.802	0	0	0
Proteasome subunit alpha type-6 OS=Homo sapiens GN=PSMA6 PE=1 SV=1	PSA6_HUMAN	PSMA6	0	0	11.931	0	31.411	0	10.451	0	0	0
RecName: Full=NADH-cytochrome b5 reductase 3; Short=B5R;	NB5R3_HUMAN	CYB5R3	0	0	0	0	0	0	10.451	0	15.745	0
Rab GDP dissociation inhibitor alpha OS=Homo sapiens GN=GDI1 PE=1 SV=2	GDIA_HUMAN	GDI1	33.556	0	0	0	89.745	0	10.451	0	15.745	0
60S ribosomal protein L26 OS=Homo sapiens GN=RPL26 PE=1 SV=1	RL26_HUMAN	RPL26	0	0	11.931	0	0	0	10.451	0	10.497	0
RecName: Full=60S ribosomal protein L17; AltName: Full=60S	RL17_HUMAN	RPL17	0	0	0	0	13.462	0	15.676	0	0	0
RecName: Full=Actin-related protein 2/3 complex subunit 4; AltName:	ARPC4_HUMAN	ARPC4	0	0	0	0	0	0	0	0	10.497	0
RecName: Full=Tumor protein D54; Short=hD54; AltName: Full=Tumor	TPD54_HUMAN	TPD52L2	0	0	11.931	0	0	0	10.451	0	0	0
RecName: Full=UMP-CMP kinase; AltName: Full=Deoxycytidylate kinase;	KCY_HUMAN	CMPK1	0	0	23.862	0	89.745	0	0	0	26.241	0
RecName: Full=Coatomer subunit alpha; AltName: Full=Alpha-coat	COPA_HUMAN	COPA	0	0	0	0	89.745	0	20.901	0	0	0
Trifunctional enzyme subunit alpha, mitochondrial OS=Homo sapiens GN=HADHA PE=1 SV=2	ECHA_HUMAN	HADHA	33.556	0	11.931	0	0	0	0	0	26.241	0
RecName: Full=Protein SET; AltName: Full=HLA-DR-associated protein	SET_HUMAN	SET	0	0	17.897	0	13.462	0	0	0	20.993	0
RecName: Full=Phosphoglucomutase-1; Short=PGM 1; AltName:	PGM1_HUMAN	PGM1	0	0	17.897	0	0	0	0	0	0	0
RecName: Full=Spliceosome RNA helicase DDX39B; AltName: Full=56 kDa	DX39B_HUMAN	DDX39B	0	0	0	0	0	0	15.676	0	0	0
Creatine kinase B-type OS=Homo sapiens GN=CKB PE=1 SV=1	KCRB_HUMAN	CKB	78.298	0	11.931	0	0	0	0	0	20.993	0
RecName: Full=Peroxidasin homolog; AltName:	PXDN_HUMAN	PXDN	0	55.351	0	0	0	39.77	0	60.553	0	0
Dolichyl-diphosphooligosaccharide--protein glycosyltransferase subunit 1 OS=Homo sapiens GN=RPN1 PE=1 SV=1	RPN1_HUMAN	RPN1	0	0	0	0	35.898	0	20.901	0	0	0
RecName: Full=Threonine--tRNA ligase, cytoplasmic; AltName:	SYTC_HUMAN	TARS1	0	0	0	0	22.436	0	0	0	0	0
RecName: Full=Ribosome-binding protein 1; AltName: Full=180 kDa	RRBP1_HUMAN	RRBP1	0	0	23.862	0	13.462	0	26.127	0	0	0
Transgelin OS=Homo sapiens GN=TAGLN PE=1 SV=4	TAGL_HUMAN	TAGLN	89.483	0	0	0	0	0	20.901	0	0	0
Chloride intracellular channel protein 1 OS=Homo sapiens GN=CLIC1 PE=1 SV=4	CLIC1_HUMAN	CLIC1	0	0	17.897	0	22.436	0	10.451	0	10.497	0
Hsc70-interacting protein OS=Homo sapiens GN=ST13 PE=1 SV=2	F10A1_HUMAN	ST13	0	0	11.931	0	17.949	0	0	0	20.993	0
40S ribosomal protein S7 OS=Homo sapiens GN=RPS7 PE=1 SV=1	RS7_HUMAN	RPS7	0	0	11.931	0	0	0	0	0	0	0
RecName: Full=Peroxiredoxin-5, mitochondrial; AltName: Full=Alu	PRDX5_HUMAN	PRDX5	0	0	23.862	0	0	0	10.451	0	10.497	0
RecName: Full=Ras-related protein Rab-5C; AltName: Full=L1880;	RAB5C_HUMAN	RAB5C	22.371	0	23.862	0	89.745	0	0	0	0	0
Galectin-3 OS=Homo sapiens GN=LGALS3 PE=1 SV=5	LEG3_HUMAN	LGALS3	22.371	0	11.931	0	0	0	0	0	0	0
RecName: Full=Eukaryotic translation initiation factor 4 gamma 1;	IF4G1_HUMAN	EIF4G1	0	0	0	0	13.462	0	10.451	0	0	0
Eukaryotic translation initiation factor 3 subunit A OS=Homo sapiens GN=EIF3A PE=1 SV=1	EIF3A_HUMAN	EIF3A	0	0	0	0	0	0	10.451	0	0	0
14-3-3 protein gamma OS=Homo sapiens GN=YWHAG PE=1 SV=2	1433G_HUMAN	YWHAG	0	0	47.724	0	13.462	0	47.028	0	15.745	0
RecName: Full=Proteasome subunit alpha type-3; AltName:	PSA3_HUMAN	PSMA3	22.371	0	0	0	89.745	0	0	0	0	0
40S ribosomal protein SA OS=Homo sapiens GN=RPSA PE=1 SV=4	RSSA_HUMAN	RPSA	33.556	0	0	0	17.949	0	0	0	15.745	0
RecName: Full=60S ribosomal protein L11; AltName:	RL11_HUMAN	RPL11	0	0	17.897	0	0	0	0	0	0	0
40S ribosomal protein S16 OS=Homo sapiens GN=RPS16 PE=1 SV=2	RS16_HUMAN	RPS16	0	0	11.931	0	0	0	0	0	0	0
Thymosin beta-4 OS=Homo sapiens GN=TMSB4X PE=1 SV=2	TYB4_HUMAN	TMSB4X	0	0	17.897	0	13.462	0	15.676	0	0	0
Tubulin beta-2B chain OS=Homo sapiens GN=TUBB2B PE=1 SV=1	TBB2B_HUMAN	TUBB2B	0	0	18.493	0	0	0	0	0	22.043	0
Ribonuclease inhibitor OS=Homo sapiens GN=RNH1 PE=1 SV=2	RINI_HUMAN	RNH1	22.371	0	0	0	0	0	47.028	0	20.993	0
Alpha-fetoprotein OS=Homo sapiens GN=AFP PE=1 SV=1	FETA_HUMAN	AFP	0	73.801	0	0	0	0	0	0	0	0
Keratin, type II cytoskeletal 2 epidermal OS=Homo sapiens GN=KRT2 PE=1 SV=2	K22E_HUMAN	KRT2	0	55.351	0	74.569	0	0	0	0	0	0
RecName: Full=Serine hydroxymethyltransferase, mitochondrial;	GLYM_HUMAN	SHMT2	0	0	0	0	26.924	0	15.676	0	0	0
RecName: Full=Brain acid soluble protein 1; AltName: Full=22 kDa	BASP1_HUMAN	BASP1	33.556	0	0	0	26.924	0	26.127	0	0	0
RecName: Full=Periostin; Short=PN; AltName:	POSTN_HUMAN	POSTN	0	73.801	0	0	0	0	0	40.368	0	0
Fibrillin-1 OS=Homo sapiens GN=FBN1 PE=1 SV=3	FBN1_HUMAN	FBN1	0	73.801	0	0	0	0	0	10.092	0	0
Glial fibrillary acidic protein OS=Homo sapiens GN=GFAP PE=1 SV=1	GFAP_HUMAN	GFAP	10.067	92.251	0	0	0	0	0	0	0	0
Coatomer subunit beta' OS=Homo sapiens GN=COPB2 PE=1 SV=2	COPB2_HUMAN	COPB2	0	0	11.931	0	0	0	15.676	0	0	0
RecName: Full=26S proteasome non-ATPase regulatory subunit 13;	PSD13_HUMAN	PSMD13	0	0	0	0	0	0	0	0	15.745	0
60S ribosomal protein L14 OS=Homo sapiens GN=RPL14 PE=1 SV=4	RL14_HUMAN	RPL14	0	0	0	0	22.436	0	15.676	0	20.993	0
40S ribosomal protein S6 OS=Homo sapiens GN=RPS6 PE=1 SV=1	RS6_HUMAN	RPS6	22.371	0	11.931	0	13.462	0	0	0	0	0
RecName: Full=Ubiquitin-conjugating enzyme E2 variant 1;	UB2V1_HUMAN	UBE2V1	0	0	11.931	0	0	0	0	0	0	0
RecName: Full=Obg-like ATPase 1; AltName: Full=DNA damage-regulated	OLA1_HUMAN	OLA1	0	0	0	0	0	0	0	0	15.745	0
60S ribosomal protein L8 OS=Homo sapiens GN=RPL8 PE=1 SV=2	RL8_HUMAN	RPL8	0	0	0	0	0	0	20.901	0	0	0
RecName: Full=Perilipin-3; AltName: Full=47 kDa mannose 6-phosphate	PLIN3_HUMAN	PLIN3	33.556	0	0	0	89.745	0	20.901	0	26.241	0
RecName: Full=Catenin alpha-1; AltName: Full=Alpha E-catenin;	CTNA1_HUMAN	CTNNA1	22.371	0	0	0	0	0	0	0	15.745	0
Protein S100-A11 OS=Homo sapiens GN=S100A11 PE=1 SV=2	S10AB_HUMAN	S100A11	44.742	0	0	0	13.462	0	15.676	0	0	0
Isocitrate dehydrogenase [NADP] cytoplasmic OS=Homo sapiens GN=IDH1 PE=1 SV=2	IDHC_HUMAN	IDH1	0	0	11.931	0	0	0	0	0	26.241	0
T-complex protein 1 subunit epsilon OS=Homo sapiens GN=CCT5 PE=1 SV=1	TCPE_HUMAN	CCT5	0	0	0	0	89.745	0	0	0	26.241	0
RecName: Full=Lactoylglutathione lyase; AltName:	LGUL_HUMAN	GLO1	0	0	11.931	0	0	0	0	0	0	0
HLA class I histocompatibility antigen, A-3 alpha chain OS=Homo sapiens GN=HLA-A PE=1 SV=2	1A03_HUMAN	HLA-A	0	0	35.793	0	0	0	15.676	0	0	0
Leucine-rich repeat-containing protein 59 OS=Homo sapiens GN=LRRC59 PE=1 SV=1	LRC59_HUMAN	LRRC59	0	0	11.931	0	0	0	0	0	0	0
Importin subunit beta-1 OS=Homo sapiens GN=KPNB1 PE=1 SV=2	IMB1_HUMAN	KPNB1	0	0	0	0	13.462	0	0	0	15.745	0
Laminin subunit gamma-1 OS=Homo sapiens GN=LAMC1 PE=1 SV=3	LAMC1_HUMAN	LAMC1	0	73.801	0	0	0	0	0	40.368	0	0
Protein-glutamine gamma-glutamyltransferase 2 OS=Homo sapiens GN=TGM2 PE=1 SV=2	TGM2_HUMAN	TGM2	0	0	0	0	0	0	62.704	0	0	0
Actin-related protein 3 OS=Homo sapiens GN=ACTR3 PE=1 SV=3	ARP3_HUMAN	ACTR3	0	0	11.931	0	0	0	10.451	0	15.745	0
Procollagen-lysine,2-oxoglutarate 5-dioxygenase 1 OS=Homo sapiens GN=PLOD1 PE=1 SV=2	PLOD1_HUMAN	PLOD1	0	0	0	0	89.745	79.541	0	40.368	10.497	0
40S ribosomal protein S19 OS=Homo sapiens GN=RPS19 PE=1 SV=2	RS19_HUMAN	RPS19	0	0	11.931	0	89.745	0	0	0	0	0
RecName: Full=Adipocyte plasma membrane-associated protein;	APMAP_HUMAN	APMAP	0	0	11.931	0	0	0	0	0	0	0
60S ribosomal protein L27a OS=Homo sapiens GN=RPL27A PE=1 SV=2	RL27A_HUMAN	RPL27A	0	0	17.897	0	89.745	0	0	0	15.745	0
RecName: Full=Septin-2; AltName: Full=Neural precursor cell	SEPT2_HUMAN	SEPTIN2	22.371	0	17.897	0	0	0	0	0	10.497	0
ADP-ribosylation factor 1 OS=Homo sapiens GN=ARF1 PE=1 SV=2	ARF1_HUMAN (+1)	ARF1	33.556	0	0	0	13.462	0	10.451	0	10.497	0
RecName: Full=Destrin; AltName: Full=Actin-depolymerizing factor;	DEST_HUMAN	DSTN	22.371	0	0	0	0	0	10.451	0	0	0
RecName: Full=Dolichyl-diphosphooligosaccharide--protein	RPN2_HUMAN	RPN2	0	0	11.931	0	89.745	0	31.352	0	0	0
RecName: Full=Heterogeneous nuclear ribonucleoprotein U;	HNRPU_HUMAN	HNRNPU	0	0	0	0	89.745	0	10.451	0	0	0
RecName: Full=Cell division control protein 42 homolog; AltName:	CDC42_HUMAN	CDC42	0	0	0	0	89.745	0	10.451	0	0	0
40S ribosomal protein S12 OS=Homo sapiens GN=RPS12 PE=1 SV=3	RS12_HUMAN	RPS12	0	0	0	0	0	0	10.451	0	0	0
Glycine--tRNA ligase OS=Homo sapiens GN=GARS PE=1 SV=3	SYG_HUMAN	GARS1	0	0	0	0	17.949	0	10.451	0	0	0
RecName: Full=Polypyrimidine tract-binding protein 1; Short=PTB;	PTBP1_HUMAN	PTBP1	0	0	0	0	0	0	0	0	15.745	0
Dolichyl-diphosphooligosaccharide--protein glycosyltransferase 48 kDa subunit OS=Homo sapiens GN=DDOST PE=1 SV=4	OST48_HUMAN	DDOST	0	0	11.931	0	17.949	0	20.901	0	0	0
Reticulocalbin-1 OS=Homo sapiens GN=RCN1 PE=1 SV=1	RCN1_HUMAN	RCN1	0	0	0	0	89.745	0	26.127	0	0	0
Puromycin-sensitive aminopeptidase OS=Homo sapiens GN=NPEPPS PE=1 SV=2	PSA_HUMAN	NPEPPS	0	0	0	0	22.436	0	0	0	0	0
Cytochrome c OS=Homo sapiens GN=CYCS PE=1 SV=2	CYC_HUMAN	CYCS	0	0	17.897	0	0	0	0	0	36.738	0
RecName: Full=Amyloid beta A4 protein; AltName: Full=ABPP; AltName:	A4_HUMAN	APP	0	0	0	0	0	0	0	0	0	31.215
RecName: Full=Phosphoserine aminotransferase; AltName:	SERC_HUMAN	PSAT1	0	0	17.897	0	13.462	0	0	0	0	0
Proliferation-associated protein 2G4 OS=Homo sapiens GN=PA2G4 PE=1 SV=3	PA2G4_HUMAN	PA2G4	22.371	0	0	0	35.898	0	0	0	0	0
60S ribosomal protein L19 OS=Homo sapiens GN=RPL19 PE=1 SV=1	RL19_HUMAN	RPL19	0	0	17.897	0	13.462	0	0	0	0	0
26S proteasome non-ATPase regulatory subunit 2 OS=Homo sapiens GN=PSMD2 PE=1 SV=3	PSMD2_HUMAN	PSMD2	0	0	0	0	17.949	0	10.451	0	10.497	0
Protein S100-A10 OS=Homo sapiens GN=S100A10 PE=1 SV=2	S10AA_HUMAN	S100A10	22.371	0	11.931	0	0	0	0	0	20.993	0
60S ribosomal protein L7a OS=Homo sapiens GN=RPL7A PE=1 SV=2	RL7A_HUMAN	RPL7A	22.371	0	0	0	89.745	0	0	0	0	0
Synaptic vesicle membrane protein VAT-1 homolog OS=Homo sapiens GN=VAT1 PE=1 SV=2	VAT1_HUMAN	VAT1	0	0	11.931	0	0	0	0	0	0	0
Proliferating cell nuclear antigen OS=Homo sapiens GN=PCNA PE=1 SV=1	PCNA_HUMAN	PCNA	22.371	0	11.931	0	0	0	10.451	0	0	0
RecName: Full=Prolyl 4-hydroxylase subunit alpha-1; Short=4-PH	P4HA1_HUMAN	P4HA1	0	0	29.828	0	13.462	0	0	0	0	0
Serotransferrin OS=Homo sapiens GN=TF PE=1 SV=3	TRFE_HUMAN	TF	0	0	0	0	0	0	0	0	0	12.486
Alcohol dehydrogenase class-3 OS=Homo sapiens GN=ADH5 PE=1 SV=4	ADHX_HUMAN	ADH5	0	0	11.931	0	0	0	0	0	0	0
RecName: Full=RNA-binding protein FUS; AltName: Full=75 kDa	FUS_HUMAN	FUS	0	0	23.862	0	0	0	0	0	0	0
RecName: Full=Septin-9; AltName: Full=MLL septin-like fusion	SEPT9_HUMAN	SEPTIN9	0	0	0	0	13.462	0	0	0	10.497	0
Collagen alpha-1(XII) chain OS=Homo sapiens GN=COL12A1 PE=1 SV=2	COCA1_HUMAN	COL12A1	0	36.9	0	0	0	0	0	80.737	0	0
10 kDa heat shock protein, mitochondrial OS=Homo sapiens GN=HSPE1 PE=1 SV=2	CH10_HUMAN	HSPE1	0	0	0	0	0	0	26.127	0	0	0
RecName: Full=Basigin; AltName: Full=5F7; AltName: Full=Collagenase	BASI_HUMAN	BSG	0	0	0	0	35.898	0	0	0	0	0
Fatty acid-binding protein, brain OS=Homo sapiens GN=FABP7 PE=1 SV=3	FABP7_HUMAN	FABP7	33.556	0	0	0	0	0	0	0	47.235	0
Complement C1s subcomponent OS=Homo sapiens GN=C1S PE=1 SV=1	C1S_HUMAN	C1S	0	0	0	0	0	0	0	12.111	0	0
Aldo-keto reductase family 1 member C3 OS=Homo sapiens GN=AKR1C3 PE=1 SV=4	AK1C3_HUMAN	AKR1C3	0	0	0	0	26.924	0	0	0	0	0
Histone H1.4 OS=Homo sapiens GN=HIST1H1E PE=1 SV=2	H14_HUMAN	H1-4	22.371	0	11.931	0	0	0	15.676	0	0	0
60S ribosomal protein L18a OS=Homo sapiens GN=RPL18A PE=1 SV=2	RL18A_HUMAN	RPL18A	22.371	0	0	0	89.745	0	0	0	0	0
Astrocytic phosphoprotein PEA-15 OS=Homo sapiens GN=PEA15 PE=1 SV=2	PEA15_HUMAN	PEA15	33.556	0	0	0	89.745	0	10.451	0	15.745	0
RecName: Full=Peroxisomal multifunctional enzyme type 2;	DHB4_HUMAN	HSD17B4	0	0	0	0	0	0	0	0	15.745	0
Serine/threonine-protein phosphatase 2A 65 kDa regulatory subunit A alpha isoform OS=Homo sapiens GN=PPP2R1A PE=1 SV=4	2AAA_HUMAN	PPP2R1A	22.371	0	0	0	0	0	0	0	20.993	0
RecName: Full=Calcyclin-binding protein; Short=CacyBP;	CYBP_HUMAN	CACYBP	0	0	11.931	0	0	0	0	0	0	0
Calponin-3 OS=Homo sapiens GN=CNN3 PE=1 SV=1	CNN3_HUMAN	CNN3	22.371	0	11.931	0	0	0	0	0	31.49	0
60S ribosomal protein L30 OS=Homo sapiens GN=RPL30 PE=1 SV=2	RL30_HUMAN	RPL30	0	0	17.897	0	0	0	10.451	0	10.497	0
Superoxide dismutase [Cu-Zn] OS=Homo sapiens GN=SOD1 PE=1 SV=2	SODC_HUMAN	SOD1	0	0	0	0	17.949	0	15.676	0	0	0
Elongation factor Tu, mitochondrial OS=Homo sapiens GN=TUFM PE=1 SV=2	EFTU_HUMAN	TUFM	0	0	0	0	0	0	15.676	0	0	0
Activated RNA polymerase II transcriptional coactivator p15 OS=Homo sapiens GN=SUB1 PE=1 SV=3	TCP4_HUMAN	SUB1	22.371	0	0	0	0	0	15.676	0	0	0
F-actin-capping protein subunit alpha-2 OS=Homo sapiens GN=CAPZA2 PE=1 SV=3	CAZA2_HUMAN	CAPZA2	0	0	0	0	13.462	0	0	0	0	0
60S ribosomal protein L10a OS=Homo sapiens GN=RPL10A PE=1 SV=2	RL10A_HUMAN	RPL10A	0	0	11.931	0	13.462	0	10.451	0	0	0
RecName: Full=Importin-5; Short=Imp5; AltName: Full=Importin	IPO5_HUMAN	IPO5	0	0	0	0	0	0	10.451	0	10.497	0
RecName: Full=Catenin beta-1; AltName: Full=Beta-catenin.	CTNB1_HUMAN	CTNNB1	0	0	0	0	0	0	0	0	26.241	0
Glutathione S-transferase P OS=Homo sapiens GN=GSTP1 PE=1 SV=2	GSTP1_HUMAN	GSTP1	33.556	0	0	0	17.949	0	0	0	31.49	0
RecName: Full=Eukaryotic translation initiation factor 3 subunit B;	EIF3B_HUMAN	EIF3B	0	0	0	0	0	0	10.451	0	0	0
Hypoxia up-regulated protein 1 OS=Homo sapiens GN=HYOU1 PE=1 SV=1	HYOU1_HUMAN	HYOU1	0	0	0	0	0	0	10.451	0	10.497	0
RecName: Full=Prostaglandin reductase 1; Short=PRG-1; AltName:	PTGR1_HUMAN	PTGR1	0	0	0	0	17.949	0	0	0	0	0
Myristoylated alanine-rich C-kinase substrate OS=Homo sapiens GN=MARCKS PE=1 SV=4	MARCS_HUMAN	MARCKS	0	0	11.931	0	0	0	0	0	15.745	0
Probable ATP-dependent RNA helicase DDX5 OS=Homo sapiens GN=DDX5 PE=1 SV=1	DDX5_HUMAN	DDX5	0	0	0	0	0	0	0	0	15.745	0
60S ribosomal protein L24 OS=Homo sapiens GN=RPL24 PE=1 SV=1	RL24_HUMAN	RPL24	0	0	17.897	0	0	0	0	0	0	0
Aspartate aminotransferase, mitochondrial OS=Homo sapiens GN=GOT2 PE=1 SV=3	AATM_HUMAN	GOT2	0	0	11.931	0	13.462	0	0	0	10.497	0
Thioredoxin-dependent peroxide reductase, mitochondrial OS=Homo sapiens GN=PRDX3 PE=1 SV=3	PRDX3_HUMAN	PRDX3	0	0	0	0	17.949	0	10.451	0	0	0
60S ribosomal protein L22 OS=Homo sapiens GN=RPL22 PE=1 SV=2	RL22_HUMAN	RPL22	22.371	0	17.897	0	0	0	0	0	10.497	0
40S ribosomal protein S5 OS=Homo sapiens GN=RPS5 PE=1 SV=4	RS5_HUMAN	RPS5	44.742	0	0	0	89.745	0	0	0	0	0
RecName: Full=Prothymosin alpha; Contains: RecName:	PTMA_HUMAN	PTMA	0	0	0	0	17.949	0	10.451	0	0	0
40S ribosomal protein S21 OS=Homo sapiens GN=RPS21 PE=1 SV=1	RS21_HUMAN	RPS21	0	0	0	0	13.462	0	15.676	0	0	0
RecName: Full=Proteasome subunit beta type-5; AltName:	PSB5_HUMAN	PSMB5	33.556	0	0	0	22.436	0	0	0	15.745	0
Annexin A4 OS=Homo sapiens GN=ANXA4 PE=1 SV=4	ANXA4_HUMAN	ANXA4	0	0	29.828	0	0	0	15.676	0	10.497	0
Transferrin receptor protein 1 OS=Homo sapiens GN=TFRC PE=1 SV=2	TFR1_HUMAN	TFRC	0	0	17.897	0	0	0	0	0	0	0
Laminin subunit beta-1 OS=Homo sapiens GN=LAMB1 PE=1 SV=2	LAMB1_HUMAN	LAMB1	0	11.07	0	0	0	0	0	0	0	0
RecName: Full=F-actin-capping protein subunit beta; AltName:	CAPZB_HUMAN	CAPZB	0	0	11.931	0	0	0	15.676	0	0	0
Gamma-enolase OS=Homo sapiens GN=ENO2 PE=1 SV=3	ENOG_HUMAN	ENO2	0	0	95.449	0	35.898	0	36.577	0	0	0
RecName: Full=B-cell receptor-associated protein 31;	BAP31_HUMAN	BCAP31	0	0	11.931	0	0	0	0	0	0	0
60S ribosomal protein L13a OS=Homo sapiens GN=RPL13A PE=1 SV=2	RL13A_HUMAN	RPL13A	0	0	0	0	89.745	0	0	0	0	0
Alpha-crystallin B chain OS=Homo sapiens GN=CRYAB PE=1 SV=2	CRYAB_HUMAN	CRYAB	0	0	17.897	0	0	0	0	0	20.993	0
Plasminogen OS=Homo sapiens GN=PLG PE=1 SV=2	PLMN_HUMAN	PLG	0	92.251	0	0	0	0	0	0	0	0
Fructose-bisphosphate aldolase C OS=Homo sapiens GN=ALDOC PE=1 SV=2	ALDOC_HUMAN	ALDOC	0	0	0	0	26.924	0	41.802	0	0	0
Collagen alpha-2(VI) chain OS=Homo sapiens GN=COL6A2 PE=1 SV=4	CO6A2_HUMAN	COL6A2	0	0	11.931	0	0	0	0	60.553	0	0
Leucine-rich PPR motif-containing protein, mitochondrial OS=Homo sapiens GN=LRPPRC PE=1 SV=3	LPPRC_HUMAN	LRPPRC	0	0	0	0	89.745	0	0	0	0	0
RecName: Full=Glutathione reductase, mitochondrial; Short=GR;	GSHR_HUMAN	GSR	0	0	0	0	26.924	0	0	0	0	0
RecName: Full=Heat shock protein 105 kDa; AltName: Full=Antigen	HS105_HUMAN	HSPH1	0	0	0	0	89.745	0	20.901	0	0	0
RecName: Full=Sarcoplasmic/endoplasmic reticulum calcium ATPase 2;	AT2A2_HUMAN	ATP2A2	0	0	0	0	13.462	0	10.451	0	0	0
Plectin OS=Homo sapiens GN=PLEC PE=1 SV=3	PLEC_HUMAN	PLEC	0	0	0	0	0	0	10.451	0	0	0
E3 ubiquitin-protein ligase HUWE1 OS=Homo sapiens GN=HUWE1 PE=1 SV=3	HUWE1_HUMAN	HUWE1	0	0	0	0	13.462	0	0	0	0	0
RecName: Full=Signal transducer and activator of transcription	STAT1_HUMAN	STAT1	0	0	29.828	0	0	0	0	0	0	0
RecName: Full=Laminin subunit alpha-4; AltName: Full=Laminin-14	LAMA4_HUMAN	LAMA4	0	73.801	0	0	0	0	0	0	0	0
RecName: Full=26S proteasome non-ATPase regulatory subunit 1;	PSMD1_HUMAN	PSMD1	0	0	0	0	0	0	0	0	10.497	0
60S ribosomal protein L23 OS=Homo sapiens GN=RPL23 PE=1 SV=1	RL23_HUMAN	RPL23	22.371	0	0	0	0	0	15.676	0	0	0
Tubulin-specific chaperone A OS=Homo sapiens GN=TBCA PE=1 SV=3	TBCA_HUMAN	TBCA	0	0	0	0	13.462	0	0	0	10.497	0
Parathymosin OS=Homo sapiens GN=PTMS PE=1 SV=2	PTMS_HUMAN	PTMS	33.556	0	0	0	0	0	0	0	15.745	0
Transmembrane emp24 domain-containing protein 9 OS=Homo sapiens GN=TMED9 PE=1 SV=2	TMED9_HUMAN	TMED9	0	0	0	0	89.745	0	0	0	0	0
RecName: Full=Coatomer subunit delta; AltName: Full=Archain;	COPD_HUMAN	ARCN1	0	0	0	0	89.745	0	0	0	0	0
RecName: Full=ATP synthase subunit gamma, mitochondrial; AltName:	ATPG_HUMAN	ATP5F1C	22.371	0	0	0	17.949	0	0	0	0	0
26S protease regulatory subunit 10B OS=Homo sapiens GN=PSMC6 PE=1 SV=1	PRS10_HUMAN	PSMC6	0	0	0	0	13.462	0	0	0	0	0
RecName: Full=Vitamin D-binding protein; Short=DBP; Short=VDB;	VTDB_HUMAN	GC	0	36.9	0	14.914	0	0	0	40.368	0	0
Glycogen phosphorylase, brain form OS=Homo sapiens GN=PYGB PE=1 SV=5	PYGB_HUMAN	PYGB	0	0	0	0	13.462	0	0	0	15.745	0
Serine/threonine-protein phosphatase PP1-beta catalytic subunit OS=Homo sapiens GN=PPP1CB PE=1 SV=3	PP1B_HUMAN	PPP1CB	0	0	0	0	0	0	10.451	0	20.993	0
Leucine--tRNA ligase, cytoplasmic OS=Homo sapiens GN=LARS PE=1 SV=2	SYLC_HUMAN	LARS1	0	0	0	0	17.949	0	0	0	0	0
Keratin, type I cytoskeletal 9 OS=Homo sapiens GN=KRT9 PE=1 SV=3	K1C9_HUMAN	KRT9	0	55.351	0	22.371	0	0	0	0	0	0
RecName: Full=Uridine phosphorylase 1; Short=UPase 1; Short=UrdPase	UPP1_HUMAN	UPP1	0	0	17.897	0	0	0	0	0	0	0
Tubulin beta-3 chain OS=Homo sapiens GN=TUBB3 PE=1 SV=2	TBB3_HUMAN	TUBB3	0	0	14.317	0	0	0	0	0	12.596	0
40S ribosomal protein S23 OS=Homo sapiens GN=RPS23 PE=1 SV=3	RS23_HUMAN	RPS23	0	0	0	0	22.436	0	0	0	10.497	0
Fatty acid-binding protein, epidermal OS=Homo sapiens GN=FABP5 PE=1 SV=3	FABP5_HUMAN	FABP5	44.742	0	0	0	0	0	0	0	0	0
Calpain small subunit 1 OS=Homo sapiens GN=CAPNS1 PE=1 SV=1	CPNS1_HUMAN	CAPNS1	0	0	0	0	0	0	0	0	31.49	0
RecName: Full=ATP-dependent RNA helicase A; Short=RHA; AltName:	DHX9_HUMAN	DHX9	0	0	0	0	17.949	0	0	0	0	0
Nicotinamide N-methyltransferase OS=Homo sapiens GN=NNMT PE=1 SV=1	NNMT_HUMAN	NNMT	0	0	11.931	0	0	0	15.676	0	0	0
RecName: Full=Secernin-1.	SCRN1_HUMAN	SCRN1	0	0	0	0	0	0	0	0	10.497	0
D-3-phosphoglycerate dehydrogenase OS=Homo sapiens GN=PHGDH PE=1 SV=4	SERA_HUMAN	PHGDH	0	0	0	0	31.411	0	0	0	0	0
Coatomer subunit gamma-1 OS=Homo sapiens GN=COPG1 PE=1 SV=1	COPG1_HUMAN	COPG1	0	0	0	0	89.745	0	0	0	0	0
Histone H1.5 OS=Homo sapiens GN=HIST1H1B PE=1 SV=3	H15_HUMAN	H1-5	22.371	0	0	0	0	0	10.451	0	0	0
Prohibitin OS=Homo sapiens GN=PHB PE=1 SV=1	PHB_HUMAN	PHB	44.742	0	11.931	0	0	0	10.451	0	0	0
60S ribosomal protein L29 OS=Homo sapiens GN=RPL29 PE=1 SV=2	RL29_HUMAN	RPL29	22.371	0	0	0	0	0	10.451	0	0	0
RecName: Full=Calponin-2; AltName: Full=Calponin H2, smooth muscle;	CNN2_HUMAN	CNN2	0	0	0	0	0	0	0	0	15.745	0
60S acidic ribosomal protein P2 OS=Homo sapiens GN=RPLP2 PE=1 SV=1	RLA2_HUMAN	RPLP2	0	0	11.931	0	0	0	0	0	26.241	0
RecName: Full=Ras-related protein Rab-2A.	RAB2A_HUMAN	RAB2A	0	0	0	0	0	0	10.451	0	0	0
RecName: Full=UDP-glucose:glycoprotein glucosyltransferase 1;	UGGG1_HUMAN	UGGT1	0	0	0	0	0	0	15.676	0	10.497	0
RecName: Full=Protein transport protein Sec61 subunit alpha isoform	S61A1_HUMAN	SEC61A1	0	0	0	0	89.745	0	10.451	0	0	0
Putative pre-mRNA-splicing factor ATP-dependent RNA helicase DHX15 OS=Homo sapiens GN=DHX15 PE=1 SV=2	DHX15_HUMAN	DHX15	0	0	0	0	13.462	0	0	0	0	0
Histidine triad nucleotide-binding protein 1 OS=Homo sapiens GN=HINT1 PE=1 SV=2	HINT1_HUMAN	HINT1	0	0	0	0	0	0	10.451	0	0	0
RecName: Full=Nidogen-1; Short=NID-1; AltName: Full=Entactin;	NID1_HUMAN	NID1	0	0	0	0	0	59.656	0	0	0	0
Nuclease-sensitive element-binding protein 1 OS=Homo sapiens GN=YBX1 PE=1 SV=3	YBOX1_HUMAN	YBX1	0	0	0	0	89.745	0	0	0	15.745	0
Beta-hexosaminidase subunit beta OS=Homo sapiens GN=HEXB PE=1 SV=3	HEXB_HUMAN	HEXB	0	0	0	0	0	0	20.901	0	0	0
Prefoldin subunit 2 OS=Homo sapiens GN=PFDN2 PE=1 SV=1	PFD2_HUMAN	PFDN2	0	0	0	0	22.436	0	0	0	10.497	0
Complement component C7 OS=Homo sapiens GN=C7 PE=1 SV=2	CO7_HUMAN	C7	0	73.801	0	0	0	0	0	0	0	0
RecName: Full=Thioredoxin reductase 1, cytoplasmic; Short=TR;	TRXR1_HUMAN	TXNRD1	0	0	0	0	13.462	0	0	0	0	0
26S protease regulatory subunit 7 OS=Homo sapiens GN=PSMC2 PE=1 SV=3	PRS7_HUMAN	PSMC2	0	0	0	0	89.745	0	0	0	0	0
Poly(rC)-binding protein 1 OS=Homo sapiens GN=PCBP1 PE=1 SV=2	PCBP1_HUMAN	PCBP1	0	0	0	0	17.949	0	10.451	0	0	0
60S ribosomal protein L34 OS=Homo sapiens GN=RPL34 PE=1 SV=3	RL34_HUMAN	RPL34	0	0	0	0	0	0	10.451	0	0	0
RecName: Full=Aspartyl/asparaginyl beta-hydroxylase; AltName:	ASPH_HUMAN	ASPH	0	0	0	0	17.949	0	0	0	0	0
Endoplasmic reticulum resident protein 44 OS=Homo sapiens GN=ERP44 PE=1 SV=1	ERP44_HUMAN	ERP44	0	0	0	0	22.436	0	0	0	0	0
Fibrillin-2 OS=Homo sapiens GN=FBN2 PE=1 SV=3	FBN2_HUMAN	FBN2	0	73.801	0	0	0	0	0	0	0	0
Prolyl endopeptidase OS=Homo sapiens GN=PREP PE=1 SV=2	PPCE_HUMAN	PREP	0	0	0	0	0	0	0	0	20.993	0
Ras-related protein Rap-1A OS=Homo sapiens GN=RAP1A PE=1 SV=1	RAP1A_HUMAN (+1)	RAP1A	0	0	0	0	89.745	0	0	0	10.497	0
Beta-2-microglobulin OS=Homo sapiens GN=B2M PE=1 SV=1	B2MG_HUMAN	B2M	0	0	11.931	0	0	0	0	0	0	0
RecName: Full=Lactotransferrin; Short=Lactoferrin; AltName:	TRFL_HUMAN	LTF	0	0	0	0	0	0	0	0	0	18.729
RecName: Full=Cytosolic non-specific dipeptidase; AltName:	CNDP2_HUMAN	CNDP2	0	0	0	0	0	0	0	0	10.497	0
60S ribosomal protein L36 OS=Homo sapiens GN=RPL36 PE=1 SV=3	RL36_HUMAN	RPL36	22.371	0	0	0	89.745	0	0	0	0	0
40S ribosomal protein S14 OS=Homo sapiens GN=RPS14 PE=1 SV=3	RS14_HUMAN	RPS14	0	0	0	0	0	0	10.451	0	10.497	0
RecName: Full=Cytoplasmic FMR1-interacting protein 1; AltName:	CYFP1_HUMAN	CYFIP1	0	0	0	0	0	0	0	0	10.497	0
RecName: Full=Tropomyosin alpha-3 chain; AltName:	TPM3_HUMAN	TPM3	44.742	0	0	0	0	0	0	0	0	0
Valine--tRNA ligase OS=Homo sapiens GN=VARS PE=1 SV=4	SYVC_HUMAN	VARS1	0	0	0	0	17.949	0	0	0	0	0
Dihydrolipoyllysine-residue succinyltransferase component of 2-oxoglutarate dehydrogenase complex, mitochondrial OS=Homo sapiens GN=DLST PE=1 SV=4	ODO2_HUMAN	DLST	0	0	11.931	0	0	0	0	0	0	0
RecName: Full=Glyoxalase domain-containing protein 4.	GLOD4_HUMAN	GLOD4	0	0	0	0	13.462	0	0	0	0	0
Complement C1r subcomponent OS=Homo sapiens GN=C1R PE=1 SV=2	C1R_HUMAN	C1R	0	36.9	0	0	0	0	0	60.553	0	0
60S ribosomal protein L32 OS=Homo sapiens GN=RPL32 PE=1 SV=2	RL32_HUMAN	RPL32	22.371	0	0	0	17.949	0	0	0	0	0
Heterogeneous nuclear ribonucleoprotein H OS=Homo sapiens GN=HNRNPH1 PE=1 SV=4	HNRH1_HUMAN	HNRNPH1	0	0	11.931	0	0	0	0	0	10.497	0
RecName: Full=Hepatoma-derived growth factor; Short=HDGF; AltName:	HDGF_HUMAN	HDGF	0	0	0	0	89.745	0	0	0	0	0
Nucleosome assembly protein 1-like 4 OS=Homo sapiens GN=NAP1L4 PE=1 SV=1	NP1L4_HUMAN	NAP1L4	0	0	0	0	13.462	0	0	0	0	0
RecName: Full=N-acetyl-D-glucosamine kinase;	NAGK_HUMAN	NAGK	0	0	0	0	0	0	0	0	10.497	0
Actin-related protein 2/3 complex subunit 2 OS=Homo sapiens GN=ARPC2 PE=1 SV=1	ARPC2_HUMAN	ARPC2	0	0	0	0	0	0	10.451	0	15.745	0
Vesicle-trafficking protein SEC22b OS=Homo sapiens GN=SEC22B PE=1 SV=4	SC22B_HUMAN	SEC22B	0	0	11.931	0	0	0	15.676	0	0	0
Eukaryotic translation initiation factor 3 subunit C OS=Homo sapiens GN=EIF3C PE=1 SV=1	EIF3C_HUMAN (+1)	EIF3C	0	0	0	0	89.745	0	0	0	0	0
Dihydrolipoyl dehydrogenase, mitochondrial OS=Homo sapiens GN=DLD PE=1 SV=2	DLDH_HUMAN	DLD	0	0	0	0	89.745	0	15.676	0	0	0
RecName: Full=Protein enabled homolog.	ENAH_HUMAN	ENAH	0	0	11.931	0	0	0	0	0	15.745	0
1,4-alpha-glucan-branching enzyme OS=Homo sapiens GN=GBE1 PE=1 SV=3	GLGB_HUMAN	GBE1	0	0	0	0	0	0	15.676	0	0	0
RecName: Full=Olfactomedin-like protein 3; AltName: Full=HNOEL-iso;	OLFL3_HUMAN	OLFML3	0	0	0	0	0	0	0	12.111	0	0
Pigment epithelium-derived factor OS=Homo sapiens GN=SERPINF1 PE=1 SV=4	PEDF_HUMAN	SERPINF1	0	36.9	0	0	0	0	0	0	0	0
Proteasome subunit beta type-1 OS=Homo sapiens GN=PSMB1 PE=1 SV=2	PSB1_HUMAN	PSMB1	0	0	0	0	89.745	0	0	0	0	0
Serine/arginine-rich splicing factor 2 OS=Homo sapiens GN=SRSF2 PE=1 SV=4	SRSF2_HUMAN	SRSF2	0	0	0	0	89.745	0	0	0	0	0
Acetyl-CoA acetyltransferase, mitochondrial OS=Homo sapiens GN=ACAT1 PE=1 SV=1	THIL_HUMAN	ACAT1	0	0	11.931	0	0	0	0	0	0	0
Complement C5 OS=Homo sapiens GN=C5 PE=1 SV=4	CO5_HUMAN	C5	0	55.351	0	0	0	0	0	0	0	0
Peptidyl-prolyl cis-trans isomerase FKBP1A OS=Homo sapiens GN=FKBP1A PE=1 SV=2	FKB1A_HUMAN	FKBP1A	0	0	11.931	0	0	0	0	0	0	0
Phenylalanine--tRNA ligase beta subunit OS=Homo sapiens GN=FARSB PE=1 SV=3	SYFB_HUMAN	FARSB	0	0	0	0	13.462	0	0	0	10.497	0
Procollagen galactosyltransferase 1 OS=Homo sapiens GN=COLGALT1 PE=1 SV=1	GT251_HUMAN	COLGALT1	0	0	0	0	89.745	0	0	0	0	0
60S ribosomal protein L21 OS=Homo sapiens GN=RPL21 PE=1 SV=2	RL21_HUMAN	RPL21	0	0	0	0	89.745	0	15.676	0	0	0
40S ribosomal protein S26 OS=Homo sapiens GN=RPS26 PE=1 SV=3	RS26_HUMAN	RPS26	0	0	0	0	13.462	0	0	0	0	0
Aspartate aminotransferase, cytoplasmic OS=Homo sapiens GN=GOT1 PE=1 SV=3	AATC_HUMAN	GOT1	0	0	0	0	89.745	0	0	0	0	0
RecName: Full=72 kDa type IV collagenase; AltName: Full=72 kDa	MMP2_HUMAN	MMP2	0	0	0	0	0	0	0	60.553	0	0
Eukaryotic translation initiation factor 2 subunit 1 OS=Homo sapiens GN=EIF2S1 PE=1 SV=3	IF2A_HUMAN	EIF2S1	0	0	0	0	13.462	0	0	0	0	0
RecName: Full=Transportin-1; AltName: Full=Importin beta-2;	TNPO1_HUMAN	TNPO1	0	0	11.931	0	0	0	0	0	0	0
RecName: Full=Cytosolic acyl coenzyme A thioester hydrolase;	BACH_HUMAN	ACOT7	0	0	0	0	13.462	0	0	0	0	0
28 kDa heat- and acid-stable phosphoprotein OS=Homo sapiens GN=PDAP1 PE=1 SV=1	HAP28_HUMAN	PDAP1	0	0	0	0	0	0	0	0	15.745	0
Protein CYR61 OS=Homo sapiens GN=CYR61 PE=1 SV=1	CYR61_HUMAN	X	0	0	0	0	22.436	0	0	0	0	0
Cathepsin B OS=Homo sapiens GN=CTSB PE=1 SV=3	CATB_HUMAN	CTSB	0	0	0	0	0	0	20.901	0	0	0
RecName: Full=40S ribosomal protein S24.	RS24_HUMAN	RPS24	22.371	0	0	0	0	0	0	0	0	0
RuvB-like 2 OS=Homo sapiens GN=RUVBL2 PE=1 SV=3	RUVB2_HUMAN	RUVBL2	0	0	0	0	89.745	0	0	0	0	0
Lactadherin OS=Homo sapiens GN=MFGE8 PE=1 SV=2	MFGM_HUMAN	MFGE8	0	55.351	0	0	0	0	0	0	0	0
GTP-binding protein SAR1a OS=Homo sapiens GN=SAR1A PE=1 SV=1	SAR1A_HUMAN	SAR1A	0	0	0	0	89.745	0	0	0	0	0
RecName: Full=Histone-binding protein RBBP4; AltName:	RBBP4_HUMAN	RBBP4	0	0	0	0	13.462	0	0	0	0	0
Plastin-2 OS=Homo sapiens GN=LCP1 PE=1 SV=6	PLSL_HUMAN	LCP1	0	0	0	0	0	0	36.577	0	0	0
Prostaglandin E synthase 3 OS=Homo sapiens GN=PTGES3 PE=1 SV=1	TEBP_HUMAN	PTGES3	0	0	0	0	13.462	0	10.451	0	0	0
N-acetylglucosamine-6-sulfatase OS=Homo sapiens GN=GNS PE=1 SV=3	GNS_HUMAN	GNS	0	0	0	0	0	0	10.451	0	0	0
Cation-independent mannose-6-phosphate receptor OS=Homo sapiens GN=IGF2R PE=1 SV=3	MPRI_HUMAN	IGF2R	0	55.351	0	0	0	0	0	0	0	0
RecName: Full=Plasminogen activator inhibitor 1; Short=PAI;	PAI1_HUMAN	SERPINE1	0	0	0	0	0	0	0	0	0	12.486
Prothrombin OS=Homo sapiens GN=F2 PE=1 SV=2	THRB_HUMAN	F2	0	0	0	0	0	0	0	80.737	0	0
Glutamate dehydrogenase 1, mitochondrial OS=Homo sapiens GN=GLUD1 PE=1 SV=2	DHE3_HUMAN	GLUD1	22.371	0	0	0	13.462	0	0	0	0	0
Zyxin OS=Homo sapiens GN=ZYX PE=1 SV=1	ZYX_HUMAN	ZYX	0	0	0	0	0	0	0	0	15.745	0
RecName: Full=Hydroxyacyl-coenzyme A dehydrogenase, mitochondrial;	HCDH_HUMAN	HADH	0	0	0	0	13.462	0	0	0	0	0
RecName: Full=Vigilin; AltName: Full=High density	VIGLN_HUMAN	HDLBP	0	0	0	0	0	0	15.676	0	0	0
RecName: Full=Interleukin enhancer-binding factor 3; AltName:	ILF3_HUMAN	ILF3	0	0	0	0	0	0	0	0	15.745	0
RecName: Full=Eukaryotic translation initiation factor 3 subunit L;	EIF3L_HUMAN	EIF3L	0	0	0	0	0	0	10.451	0	0	0
RecName: Full=Delta-1-pyrroline-5-carboxylate synthase; Short=P5CS;	P5CS_HUMAN	ALDH18A1	22.371	0	0	0	89.745	0	0	0	0	0
Apolipoprotein E OS=Homo sapiens GN=APOE PE=1 SV=1	APOE_HUMAN	APOE	0	73.801	0	0	0	0	0	0	0	0
RecName: Full=Glutathione synthetase; Short=GSH synthetase;	GSHB_HUMAN	GSS	0	0	0	0	0	0	0	0	10.497	0
Importin-7 OS=Homo sapiens GN=IPO7 PE=1 SV=1	IPO7_HUMAN	IPO7	0	0	0	0	0	0	15.676	0	0	0
Laminin subunit beta-2 OS=Homo sapiens GN=LAMB2 PE=1 SV=2	LAMB2_HUMAN	LAMB2	0	55.351	0	0	0	0	0	0	0	0
RecName: Full=Transcription intermediary factor 1-beta;	TIF1B_HUMAN	TRIM28	0	0	0	0	89.745	0	0	0	0	0
RecName: Full=PDZ and LIM domain protein 4; AltName: Full=LIM	PDLI4_HUMAN	PDLIM4	0	0	0	0	0	0	10.451	0	0	0
RecName: Full=EGF-containing fibulin-like extracellular matrix	FBLN3_HUMAN	EFEMP1	0	73.801	0	0	0	0	0	0	0	0
2,4-dienoyl-CoA reductase, mitochondrial OS=Homo sapiens GN=DECR1 PE=1 SV=1	DECR_HUMAN	DECR1	0	0	0	0	0	0	0	0	10.497	0
RecName: Full=Myoferlin; AltName: Full=Fer-1-like protein 3.	MYOF_HUMAN	MYOF	0	0	0	0	89.745	0	0	0	0	0
RecName: Full=Transforming growth factor beta-2; Short=TGF-beta-2;	TGFB2_HUMAN	TGFB2	0	36.9	0	0	0	0	0	0	0	0
RecName: Full=Aldehyde dehydrogenase, mitochondrial; AltName:	ALDH2_HUMAN	ALDH2	0	0	0	0	13.462	0	0	0	0	0
Radixin OS=Homo sapiens GN=RDX PE=1 SV=1	RADI_HUMAN	RDX	0	0	0	0	0	0	0	0	31.49	0
Aminopeptidase N OS=Homo sapiens GN=ANPEP PE=1 SV=4	AMPN_HUMAN	ANPEP	0	0	23.862	0	0	0	0	0	0	0
PGS2_HUMAN	PGS2_HUMAN	DCN	0	0	0	0	0	0	0	80.737	0	0
Proteasome activator complex subunit 2 OS=Homo sapiens GN=PSME2 PE=1 SV=4	PSME2_HUMAN	PSME2	0	0	11.931	0	89.745	0	0	0	0	0
RecName: Full=Protein NDRG1; AltName: Full=Differentiation-related	NDRG1_HUMAN	NDRG1	0	0	0	0	89.745	0	0	0	0	0
Proteasome subunit beta type-3 OS=Homo sapiens GN=PSMB3 PE=1 SV=2	PSB3_HUMAN	PSMB3	0	0	11.931	0	0	0	0	0	0	0
Rho-related GTP-binding protein RhoC OS=Homo sapiens GN=RHOC PE=1 SV=1	RHOC_HUMAN	RHOC	0	0	0	0	26.924	0	0	0	0	0
UPF0556 protein C19orf10 OS=Homo sapiens GN=C19orf10 PE=1 SV=1	CS010_HUMAN	MYDGF	0	0	0	0	0	0	15.676	0	10.497	0
ATP synthase subunit O, mitochondrial OS=Homo sapiens GN=ATP5O PE=1 SV=1	ATPO_HUMAN	ATP5PO	0	0	0	0	89.745	0	0	0	0	0
Platelet-activating factor acetylhydrolase IB subunit gamma OS=Homo sapiens GN=PAFAH1B3 PE=1 SV=1	PA1B3_HUMAN	PAFAH1B3	0	0	0	0	0	0	10.451	0	0	0
Nuclear migration protein nudC OS=Homo sapiens GN=NUDC PE=1 SV=1	NUDC_HUMAN	NUDC	0	0	11.931	0	89.745	0	0	0	0	0
Inorganic pyrophosphatase OS=Homo sapiens GN=PPA1 PE=1 SV=2	IPYR_HUMAN	PPA1	33.556	0	0	0	0	0	0	0	0	0
HLA class I histocompatibility antigen, A-34 alpha chain OS=Homo sapiens GN=HLA-A PE=1 SV=1	1A34_HUMAN	HLA-A	0	0	0	0	89.745	0	0	0	0	0
40S ribosomal protein S15 OS=Homo sapiens GN=RPS15 PE=1 SV=2	RS15_HUMAN	RPS15	22.371	0	0	0	0	0	0	0	0	0
Chloride intracellular channel protein 4 OS=Homo sapiens GN=CLIC4 PE=1 SV=4	CLIC4_HUMAN	CLIC4	0	0	0	0	89.745	0	0	0	0	0
RecName: Full=Tryptophan--tRNA ligase, cytoplasmic; AltName:	SYWC_HUMAN	WARS1	0	0	11.931	0	89.745	0	0	0	0	0
6-phosphofructokinase, liver type OS=Homo sapiens GN=PFKL PE=1 SV=6	K6PL_HUMAN	PFKL	0	0	17.897	0	0	0	0	0	0	0
Vesicular integral-membrane protein VIP36 OS=Homo sapiens GN=LMAN2 PE=1 SV=1	LMAN2_HUMAN	LMAN2	0	0	0	0	0	0	20.901	0	0	0
Mesencephalic astrocyte-derived neurotrophic factor OS=Homo sapiens GN=MANF PE=1 SV=3	MANF_HUMAN	MANF	0	0	11.931	0	0	0	0	0	0	0
HLA class I histocompatibility antigen, B-53 alpha chain OS=Homo sapiens GN=HLA-B PE=1 SV=1	1B53_HUMAN (+1)	HLA-B	0	0	0	0	13.462	0	0	0	0	0
RecName: Full=Programmed cell death 6-interacting protein;	PDC6I_HUMAN	PDCD6IP	0	0	0	0	0	0	10.451	0	0	0
Phospholipase D3 OS=Homo sapiens GN=PLD3 PE=1 SV=1	PLD3_HUMAN	PLD3	22.371	0	0	0	0	0	0	0	10.497	0
Myotrophin OS=Homo sapiens GN=MTPN PE=1 SV=2	MTPN_HUMAN	MTPN	0	0	0	0	0	0	0	0	10.497	0
Eukaryotic translation initiation factor 2 subunit 2 OS=Homo sapiens GN=EIF2S2 PE=1 SV=2	IF2B_HUMAN	EIF2S2	0	0	0	0	89.745	0	0	0	0	0
RecName: Full=Isocitrate dehydrogenase [NAD] subunit alpha,	IDH3A_HUMAN	IDH3A	0	0	0	0	13.462	0	0	0	0	0
RecName: Full=Pyruvate dehydrogenase E1 component subunit beta,	ODPB_HUMAN	PDHB	0	0	11.931	0	0	0	0	0	0	0
Isoleucine--tRNA ligase, cytoplasmic OS=Homo sapiens GN=IARS PE=1 SV=2	SYIC_HUMAN	IARS1	0	0	0	0	89.745	0	0	0	0	0
Translational activator GCN1 OS=Homo sapiens GN=GCN1L1 PE=1 SV=6	GCN1L_HUMAN	GCN1	0	0	0	0	89.745	0	0	0	0	0
14-3-3 protein eta OS=Homo sapiens GN=YWHAH PE=1 SV=4	1433F_HUMAN	YWHAH	0	0	0	0	13.462	0	0	0	0	0
Metallothionein-1X OS=Homo sapiens GN=MT1X PE=1 SV=1	MT1X_HUMAN (+2)	MT1X	0	0	0	0	0	0	10.451	0	0	0
26S proteasome non-ATPase regulatory subunit 3 OS=Homo sapiens GN=PSMD3 PE=1 SV=2	PSMD3_HUMAN	PSMD3	0	0	0	0	89.745	0	0	0	0	0
RecName: Full=AP-2 complex subunit beta; AltName: Full=AP105B;	AP2B1_HUMAN	AP2B1	0	0	0	0	0	0	0	0	10.497	0
RecName: Full=UTP--glucose-1-phosphate uridylyltransferase;	UGPA_HUMAN	UGP2	0	0	0	0	89.745	0	0	0	0	0
High mobility group protein B2 OS=Homo sapiens GN=HMGB2 PE=1 SV=2	HMGB2_HUMAN	HMGB2	0	0	0	0	0	0	20.901	0	0	0
RecName: Full=Eukaryotic translation initiation factor 6;	IF6_HUMAN	EIF6	0	0	0	0	89.745	0	0	0	0	0
Alpha-actinin-2 OS=Homo sapiens GN=ACTN2 PE=1 SV=1	ACTN2_HUMAN	ACTN2	0	0	0	0	0	0	0	0	31.49	0
RecName: Full=BH3-interacting domain death agonist; AltName:	BID_HUMAN	BID	0	0	0	0	89.745	0	0	0	0	0
Thrombospondin-4 OS=Homo sapiens GN=THBS4 PE=1 SV=2	TSP4_HUMAN	THBS4	0	55.351	0	0	0	0	0	0	0	0
ERO1-like protein alpha OS=Homo sapiens GN=ERO1L PE=1 SV=2	ERO1A_HUMAN	ERO1A	0	0	17.897	0	0	0	0	0	0	0
Peptidyl-prolyl cis-trans isomerase FKBP9 OS=Homo sapiens GN=FKBP9 PE=1 SV=2	FKBP9_HUMAN	FKBP9	0	0	0	0	0	0	0	0	10.497	0
Coactosin-like protein OS=Homo sapiens GN=COTL1 PE=1 SV=3	COTL1_HUMAN	COTL1	0	0	0	0	89.745	0	0	0	0	0
Tropomyosin beta chain OS=Homo sapiens GN=TPM2 PE=1 SV=1	TPM2_HUMAN	TPM2	55.927	0	0	0	0	0	0	0	0	0
Squalene synthase OS=Homo sapiens GN=FDFT1 PE=1 SV=1	FDFT_HUMAN	FDFT1	0	0	0	0	0	0	0	0	10.497	0
Synaptic vesicle membrane protein VAT-1 homolog-like OS=Homo sapiens GN=VAT1L PE=1 SV=2	VAT1L_HUMAN	VAT1L	0	0	0	0	0	0	0	0	15.745	0
RecName: Full=Glycylpeptide N-tetradecanoyltransferase 1; AltName:	NMT1_HUMAN	NMT1	0	0	0	0	89.745	0	0	0	0	0
Peptidyl-prolyl cis-trans isomerase FKBP3 OS=Homo sapiens GN=FKBP3 PE=1 SV=1	FKBP3_HUMAN	FKBP3	0	0	11.931	0	0	0	0	0	0	0
Programmed cell death protein 5 OS=Homo sapiens GN=PDCD5 PE=1 SV=3	PDCD5_HUMAN	PDCD5	0	0	0	0	0	0	0	0	10.497	0
Prolyl 3-hydroxylase 1 OS=Homo sapiens GN=LEPRE1 PE=1 SV=2	P3H1_HUMAN	P3H1	0	0	11.931	0	0	0	0	0	0	0
Hydroxymethylglutaryl-CoA synthase, cytoplasmic OS=Homo sapiens GN=HMGCS1 PE=1 SV=2	HMCS1_HUMAN	HMGCS1	0	0	0	0	0	0	0	0	10.497	0
Thioredoxin-related transmembrane protein 1 OS=Homo sapiens GN=TMX1 PE=1 SV=1	TMX1_HUMAN	TMX1	0	0	11.931	0	0	0	0	0	0	0
ATP-dependent RNA helicase DDX3Y OS=Homo sapiens GN=DDX3Y PE=1 SV=2	DDX3Y_HUMAN	DDX3Y	0	0	0	0	0	0	0	0	10.497	0
tRNA-splicing ligase RtcB homolog OS=Homo sapiens GN=RTCB PE=1 SV=1	RTCB_HUMAN	RTCB	0	0	0	0	0	0	10.451	0	0	0
Tubulin beta-6 chain OS=Homo sapiens GN=TUBB6 PE=1 SV=1	TBB6_HUMAN	TUBB6	0	0	10.141	0	0	0	0	0	0	0
Single-stranded DNA-binding protein, mitochondrial OS=Homo sapiens GN=SSBP1 PE=1 SV=1	SSBP_HUMAN	SSBP1	0	0	11.931	0	0	0	0	0	0	0
Cyclin-dependent kinase inhibitor 2A, isoforms 1/2/3 OS=Homo sapiens GN=CDKN2A PE=1 SV=2	CD2A1_HUMAN	CDKN2A	0	0	11.931	0	0	0	0	0	0	0
RecName: Full=Transcription elongation factor B polypeptide 1;	ELOC_HUMAN	ELOC	0	0	0	0	89.745	0	0	0	0	0
Eukaryotic translation initiation factor 3 subunit D OS=Homo sapiens GN=EIF3D PE=1 SV=1	EIF3D_HUMAN	EIF3D	0	0	0	0	13.462	0	0	0	0	0
Ubiquitin-like protein ISG15 OS=Homo sapiens GN=ISG15 PE=1 SV=5	ISG15_HUMAN	ISG15	0	0	23.862	0	0	0	0	0	0	0
Collagen alpha-1(XVIII) chain OS=Homo sapiens GN=COL18A1 PE=1 SV=5	COIA1_HUMAN	COL18A1	0	55.351	0	0	0	0	0	0	0	0
Glucose 1,6-bisphosphate synthase OS=Homo sapiens GN=PGM2L1 PE=1 SV=3	PGM2L_HUMAN	PGM2L1	0	0	0	0	0	0	0	0	15.745	0
ATP synthase subunit g, mitochondrial OS=Homo sapiens GN=ATP5L PE=1 SV=3	ATP5L_HUMAN	ATP5MG	0	0	0	0	89.745	0	0	0	0	0
Lamin-B1 OS=Homo sapiens GN=LMNB1 PE=1 SV=2	LMNB1_HUMAN	LMNB1	0	0	11.931	0	0	0	0	0	0	0
Carbonic anhydrase 2 OS=Homo sapiens GN=CA2 PE=1 SV=2	CAH2_HUMAN	CA2	22.371	0	0	0	0	0	0	0	0	0
AL7A1_HUMAN	AL7A1_HUMAN	ALDH7A1	0	0	0	0	0	0	0	0	10.497	0
L-xylulose reductase OS=Homo sapiens GN=DCXR PE=1 SV=2	DCXR_HUMAN	DCXR	0	0	0	0	0	0	0	0	10.497	0
Procollagen C-endopeptidase enhancer 1 OS=Homo sapiens GN=PCOLCE PE=1 SV=2	PCOC1_HUMAN	PCOLCE	0	0	0	0	0	0	0	60.553	0	0
RecName: Full=Retinol-binding protein 1; AltName: Full=Cellular	RET1_HUMAN	RBP1	0	0	0	0	0	0	0	0	10.497	0
Fumarylacetoacetate hydrolase domain-containing protein 2A OS=Homo sapiens GN=FAHD2A PE=1 SV=1	FAH2A_HUMAN	FAHD2A	0	0	0	0	0	0	0	0	10.497	0
Prostaglandin F2 receptor negative regulator OS=Homo sapiens GN=PTGFRN PE=1 SV=2	FPRP_HUMAN	PTGFRN	0	36.9	0	0	0	0	0	0	0	0
Monocarboxylate transporter 4 OS=Homo sapiens GN=SLC16A3 PE=1 SV=1	MOT4_HUMAN	SLC16A3	0	0	0	0	89.745	0	0	0	0	0
Glycogen phosphorylase, liver form OS=Homo sapiens GN=PYGL PE=1 SV=4	PYGL_HUMAN	PYGL	0	0	11.931	0	0	0	0	0	0	0
RecName: Full=Protein tweety homolog 3; Short=hTTY3.	TTYH3_HUMAN	TTYH3	0	0	0	0	0	0	0	0	10.497	0
