# Supplementary material for: SRPX Emerges as a Potential Tumor Marker in the Extracellular Vesicles of Glioblastoma
Source: Cancers (Basel). 2022 Apr 14;14(8):1984. doi: 10.3390/cancers14081984 (PMC9028996; doi:10.3390/cancers14081984)
Supplement: Supplementary file 1 [file cancers-14-01984-s001.zip › Table S5.xlsx]

## Sheet: Sheet1
Table S5: Top 100 Proteins Frequently Identified in Exosomes
Protein name	Gene Symbol	Vesiclepedia
Filamin A	FLNA	VP_2316
Pyruvate kinase	PKM	VP_5315
Fibronectin	FN1	VP_2335
Actin beta	ACTB	VP_60
Tubulin beta class I	TUBB	VP_203068
Glyceraldehyde-3-phosphate dehydrogenase	GAPDH	VP_2597
Heat shock protein 90 alpha family class B member 1	HSP90AB1	VP_3326
Albumin	ALB	VP_213
Heat shock 70kDa protein 8	HSPA8	VP_3312
Actinin alpha 4	ACTN4	VP_81
Tenascin C	TNC	VP_3371
Annexin A2	ANXA2	VP_302
Eukaryotic translation elongation factor 1 alpha 1	EEF1A1	VP_1915
Tubulin, alpha 1B	TUBA1B	VP_10376
Heat shock protein 90 alpha family class A member 1	HSP90AA1	VP_3320
Peptidylprolyl isomerase A	PPIA	VP_5478
Annexin A1	ANXA1	VP_301
Eukaryotic translation elongation factor 2	EEF2	VP_1938
Vimentin	VIM	VP_7431
Annexin A5	ANXA5	VP_308
Alpha-2-macroglobulin	A2M	VP_2
Transforming growth factor beta-induced	TGFBI	VP_7045
Talin 1	TLN1	VP_7094
Valosin containing protein	VCP	VP_7415
Collagen type VI alpha 3 chain	COL6A3	VP_1293
Actin, alpha, cardiac muscle 1	ACTC1	VP_70
Thrombospondin 1	THBS1	VP_7057
Complement component 3	C3	VP_718
Heparan sulfate proteoglycan 2	HSPG2	VP_3339
Adenosylhomocysteinase	AHCY	VP_191
Fibulin 1	FBLN1	VP_2192
Clusterin	CLU	VP_1191
Gelsolin	GSN	VP_2934
HtrA serine peptidase 1	HTRA1	VP_5654
Keratin 1	KRT1	VP_3848
Galectin 3 binding protein	LGALS3BP	VP_3959
Cathepsin D	CTSD	VP_1509
Keratin 10	KRT10	VP_3858
Alpha 2-HS glycoprotein	AHSG	VP_197
Matrix metallopeptidase 3	MMP3	VP_4314
Collagen type I alpha 2 chain	COL1A2	VP_1278
Apolipoprotein B	APOB	VP_338
Inter-alpha-trypsin inhibitor heavy chain 2	ITIH2	VP_3698
Collagen type VI alpha 1 chain	COL6A1	VP_1291
G protein subunit beta 1	GNB1	VP_2782
Collagen type I alpha 1 chain	COL1A1	VP_1277
Agrin	AGRN	VP_375790
Complement C4B (Chido blood group)	C4B	VP_721
Sushi repeat containing protein, X-linked	SRPX	VP_8406
Matrix metallopeptidase 1	MMP1	VP_4312
Hemoglobin subunit alpha 1	HBA1	VP_3039
Histone cluster 1 H2B family member k	HIST1H2BK	VP_85236
Peroxidasin	PXDN	VP_7837
Alpha-fetoprotein	AFP	VP_174
Keratin 2	KRT2	VP_3849
Periostin	POSTN	VP_10631
Fibrillin 1	FBN1	VP_2200
Glial fibrillary acidic protein	GFAP	VP_2670
Laminin subunit gamma 1	LAMC1	VP_3915
Procollagen-lysine,2-oxoglutarate 5-dioxygenase 1	PLOD1	VP_5351
Amyloid beta precursor protein	APP	VP_351
Transferrin	TF	VP_7018
Collagen type XII alpha 1 chain	COL12A1	VP_1303
Complement C1S	C1S	VP_716
Laminin subunit beta 1	LAMB1	VP_3912
Plasminogen	PLG	VP_5340
Collagen type VI alpha 2 chain	COL6A2	VP_1292
Laminin subunit alpha 4	LAMA4	VP_3910
GC, vitamin D binding protein	GC	VP_2638
Keratin 9	KRT9	VP_3857
Nidogen 1	NID1	VP_4811
Complement component 7	C7	VP_730
Fibrillin 2	FBN2	VP_2201
Lactotransferrin	LTF	VP_4057
Complement C1r	C1R	VP_715
Olfactomedin like 3	OLFML3	VP_56944
Serpin family F member 1	SERPINF1	VP_5176
Complement component 5	C5	VP_727
Matrix metallopeptidase 2	MMP2	VP_4313
Milk fat globule-EGF factor 8 protein	MFGE8	VP_4240
Coagulation factor V	F5	VP_2153
Insulin-like growth factor 2 receptor	IGF2R	VP_3482
Serpin family E member 1	SERPINE1	VP_5054
Coagulation factor II, thrombin	F2	VP_2147
Apolipoprotein E	APOE	VP_348
Laminin subunit beta 2	LAMB2	VP_3913
EGF containing fibulin extracellular matrix protein 1	EFEMP1	VP_2202
Transforming growth factor beta 2	TGFB2	VP_7042
Decorin	DCN	VP_1634
Thrombospondin 4	THBS4	VP_7060
Collagen type XVIII alpha 1 chain	COL18A1	VP_80781
Procollagen C-endopeptidase enhancer	PCOLCE	VP_5118
Prostaglandin F2 receptor inhibitor	PTGFRN	-
Biglycan	BGN	VP_633
